# Supplementary material for: Study on launch scheme of space-net capturing system
Source: PLoS One. 2017 Sep 6;12(9):e0183770. doi: 10.1371/journal.pone.0183770 (PMC5587241; doi:10.1371/journal.pone.0183770)
Supplement: S1 Table — (XLSX) [file pone.0183770.s001.xlsx]

## Sheet: stress-strain
Strain	Stress
0.0002	0
0.0004	0.120697
0.0005	0.122591
0.0007	0.124
0.0009	0.133758
0.0011	0.145106
0.0013	0.139712
0.0014	0.141258
0.0016	0.140258
0.0018	0.144879
0.002	0.149409
0.0022	0.151364
0.0023	0.157424
0.0025	0.161333
0.0027	0.163258
0.0029	0.175439
0.0031	0.183091
0.0032	0.190682
0.0034	0.196015
0.0036	0.200848
0.0038	0.204576
0.004	0.203773
0.0041	0.207697
0.0043	0.211591
0.0045	0.21703
0.0047	0.220924
0.0049	0.214742
0.005	0.219909
0.0052	0.217152
0.0054	0.226682
0.0056	0.2355
0.0058	0.240485
0.0059	0.237106
0.0061	0.234455
0.0063	0.22753
0.0065	0.228682
0.0067	0.232788
0.0068	0.242364
0.007	0.257182
0.0072	0.265409
0.0074	0.269348
0.0076	0.272727
0.0077	0.272788
0.0079	0.274242
0.0081	0.279167
0.0083	0.279485
0.0085	0.288106
0.0086	0.291015
0.0088	0.303242
0.009	0.309091
0.0092	0.310621
0.0094	0.311152
0.0095	0.314288
0.0097	0.322439
0.0099	0.325773
0.0101	0.333348
0.0103	0.347894
0.0104	0.362136
0.0106	0.370697
0.0108	0.381485
0.011	0.392045
0.0112	0.409303
0.0113	0.425667
0.0115	0.435106
0.0117	0.441061
0.0119	0.448197
0.0121	0.451864
0.0122	0.459636
0.0124	0.471212
0.0126	0.486924
0.0128	0.500924
0.013	0.510576
0.0131	0.516227
0.0133	0.521848
0.0135	0.528576
0.0137	0.541394
0.0139	0.550242
0.014	0.559061
0.0142	0.564318
0.0144	0.577955
0.0146	0.58447
0.0148	0.599515
0.0149	0.606939
0.0151	0.615348
0.0153	0.6205
0.0155	0.631591
0.0157	0.644136
0.0158	0.662909
0.016	0.686364
0.0162	0.707667
0.0164	0.721136
0.0166	0.72697
0.0167	0.729045
0.0169	0.740727
0.0171	0.756591
0.0173	0.774621
0.0175	0.794606
0.0176	0.807606
0.0178	0.820015
0.018	0.835091
0.0182	0.84503
0.0184	0.856848
0.0185	0.870909
0.0187	0.89153
0.0189	0.913333
0.0191	0.935621
0.0193	0.947924
0.0194	0.962742
0.0196	0.974424
0.0198	0.982606
0.02	0.991848
0.0202	1.00962
0.0203	1.02103
0.0205	1.04097
0.0207	1.05741
0.0209	1.07424
0.0211	1.09708
0.0212	1.11718
0.0214	1.145
0.0216	1.17098
0.0218	1.19132
0.022	1.21794
0.0221	1.2402
0.0223	1.26741
0.0225	1.29103
0.0227	1.30402
0.0229	1.32597
0.023	1.34015
0.0232	1.36344
0.0234	1.38239
0.0236	1.40523
0.0238	1.42259
0.0239	1.44111
0.0241	1.45983
0.0243	1.48465
0.0245	1.50879
0.0247	1.53827
0.0248	1.56338
0.025	1.58986
0.0252	1.61264
0.0254	1.63753
0.0256	1.65989
0.0257	1.68808
0.0259	1.72103
0.0261	1.75452
0.0263	1.7863
0.0265	1.8123
0.0266	1.83389
0.0268	1.85412
0.027	1.88171
0.0272	1.91594
0.0274	1.95488
0.0275	1.98717
0.0277	2.02139
0.0279	2.05095
0.0281	2.07418
0.0283	2.09098
0.0284	2.12008
0.0286	2.15532
0.0288	2.19792
0.029	2.23039
0.0292	2.26626
0.0293	2.29814
0.0295	2.32747
0.0297	2.36065
0.0299	2.39427
0.0301	2.42336
0.0302	2.45047
0.0304	2.46858
0.0306	2.49627
0.0308	2.52773
0.031	2.5617
0.0311	2.60318
0.0313	2.63591
0.0315	2.6725
0.0317	2.70389
0.0319	2.74097
0.032	2.78361
0.0322	2.82039
0.0324	2.85071
0.0326	2.87956
0.0328	2.91026
0.0329	2.93914
0.0331	2.97256
0.0333	2.99973
0.0335	3.03633
0.0337	3.07723
0.0338	3.1205
0.034	3.16298
0.0342	3.20097
0.0344	3.22853
0.0346	3.25935
0.0347	3.28561
0.0349	3.31288
0.0351	3.34608
0.0353	3.37859
0.0355	3.40838
0.0356	3.45182
0.0358	3.50167
0.036	3.55709
0.0362	3.61705
0.0364	3.67183
0.0365	3.73888
0.0367	3.80883
0.0369	3.878
0.0371	3.94598
0.0373	4.01398
0.0374	4.0852
0.0376	4.15333
0.0378	4.22542
0.038	4.30395
0.0382	4.3792
0.0383	4.45456
0.0385	4.5233
0.0387	4.59
0.0389	4.66368
0.0391	4.73836
0.0392	4.81139
0.0394	4.8843
0.0396	4.95306
0.0398	5.01174
0.04	5.06665
0.0401	5.11703
0.0403	5.16965
0.0405	5.22512
0.0407	5.2737
0.0409	5.32129
0.041	5.35909
0.0412	5.40433
0.0414	5.45117
0.0416	5.49473
0.0418	5.53774
0.0419	5.57035
0.0421	5.60238
0.0423	5.63395
0.0425	5.66603
0.0427	5.70642
0.0428	5.73336
0.043	5.76765
0.0432	5.79123
0.0434	5.81727
0.0436	5.83109
0.0437	5.83215
0.0439	5.81141
0.0441	5.75298
0.0443	5.63098
0.0445	5.42595
0.0446	5.16674
0.0448	4.93112
	4.77361
