# Supplementary material for: Study on launch scheme of space-net capturing system
Source: PLoS One. 2017 Sep 6;12(9):e0183770. doi: 10.1371/journal.pone.0183770 (PMC5587241; doi:10.1371/journal.pone.0183770)
Supplement: S3 Table — (XLSX) [file pone.0183770.s003.xlsx]

## Sheet: A
time (s)	X-position of bullet01(mm)	Y-position of bullet01(mm)	Z-position of bullet01(mm)	X-position of bullet02(mm)	Y-position of bullet02(mm)	Z-position of bullet02(mm)	X-position of bullet03(mm)	Y-position of bullet03(mm)	Z-position of bullet03(mm)	X-position of bullet04(mm)	Y-position of bullet04(mm)	Z-position of bullet04(mm)	X-position of bullet05(mm)	Y-position of bullet05(mm)	Z-position of bullet05(mm)	X-position of bullet06(mm)	Y-position of bullet06(mm)	Z-position of bullet06(mm)
0.022	-2725	-981	37399	-707	-2751	37320	2078	-1773	37055	2726	995	36936	684	2740	37024	-2106	1760	37268
0.024	-2737	-985	37392	-711	-2764	37313	2087	-1781	37047	2737	999	36927	686	2752	37015	-2116	1767	37261
0.026	-2750	-989	37385	-714	-2776	37305	2096	-1789	37038	2748	1003	36917	689	2764	37006	-2126	1774	37253
0.028	-2763	-994	37378	-718	-2789	37297	2105	-1798	37029	2760	1008	36908	691	2777	36997	-2137	1781	37245
0.03	-2777	-999	37370	-722	-2803	37289	2115	-1807	37020	2772	1012	36898	694	2790	36987	-2147	1789	37237
0.032	-2790	-1004	37363	-726	-2817	37280	2124	-1816	37010	2784	1017	36888	696	2804	36977	-2158	1797	37228
0.034	-2804	-1008	37355	-730	-2831	37272	2134	-1825	37000	2797	1022	36877	699	2818	36967	-2169	1805	37220
0.036	-2819	-1014	37347	-735	-2845	37263	2144	-1835	36990	2809	1027	36867	702	2832	36956	-2181	1813	37211
0.038	-2834	-1019	37339	-739	-2860	37254	2155	-1845	36980	2823	1032	36856	704	2847	36946	-2193	1822	37202
0.04	-2849	-1024	37330	-743	-2875	37245	2165	-1855	36970	2836	1037	36845	707	2862	36935	-2205	1830	37193
0.042	-2864	-1029	37321	-748	-2891	37235	2176	-1865	36959	2850	1042	36833	710	2877	36923	-2217	1839	37183
0.044	-2880	-1035	37313	-753	-2907	37225	2187	-1875	36948	2864	1048	36821	713	2893	36912	-2230	1848	37173
0.046	-2896	-1041	37303	-758	-2923	37216	2199	-1886	36936	2878	1053	36810	716	2908	36900	-2242	1857	37164
0.048	-2912	-1046	37294	-762	-2940	37205	2210	-1897	36925	2893	1059	36797	719	2925	36888	-2256	1866	37153
0.05	-2929	-1052	37285	-767	-2957	37195	2222	-1908	36913	2908	1064	36785	722	2941	36876	-2269	1876	37143
0.052	-2946	-1058	37275	-773	-2974	37185	2234	-1920	36901	2923	1070	36772	726	2958	36863	-2283	1886	37133
0.054	-2964	-1064	37265	-778	-2992	37174	2246	-1931	36889	2938	1076	36759	729	2975	36850	-2296	1896	37122
0.056	-2981	-1071	37255	-783	-3010	37163	2259	-1943	36876	2954	1082	36746	732	2993	36837	-2311	1906	37111
0.058	-3000	-1077	37245	-789	-3028	37152	2271	-1955	36863	2970	1088	36732	736	3011	36824	-2325	1916	37100
0.06	-3018	-1084	37234	-794	-3047	37140	2284	-1968	36850	2987	1095	36718	739	3029	36810	-2340	1926	37088
0.062	-3037	-1090	37224	-800	-3066	37129	2297	-1980	36837	3004	1101	36704	743	3048	36796	-2355	1937	37077
0.064	-3056	-1097	37213	-806	-3085	37117	2311	-1993	36824	3021	1108	36690	746	3066	36782	-2370	1948	37065
0.066	-3075	-1104	37202	-812	-3105	37105	2324	-2006	36810	3038	1114	36676	750	3086	36768	-2385	1959	37053
0.068	-3095	-1111	37191	-818	-3125	37093	2338	-2019	36796	3055	1121	36661	753	3105	36753	-2401	1970	37040
0.07	-3115	-1118	37179	-824	-3145	37080	2352	-2033	36782	3073	1128	36646	757	3125	36738	-2417	1981	37028
0.072	-3135	-1125	37168	-830	-3166	37067	2367	-2046	36767	3091	1135	36630	761	3145	36723	-2433	1993	37015
0.074	-3156	-1132	37156	-837	-3187	37055	2381	-2060	36752	3110	1142	36615	765	3165	36708	-2450	2005	37002
0.076	-3177	-1139	37144	-843	-3208	37042	2396	-2074	36737	3128	1149	36599	769	3186	36692	-2466	2017	36989
0.078	-3198	-1147	37132	-850	-3230	37028	2411	-2089	36722	3147	1156	36583	772	3207	36676	-2483	2029	36976
0.08	-3219	-1155	37119	-856	-3251	37015	2426	-2103	36707	3167	1164	36567	776	3228	36660	-2500	2041	36963
0.082	-3241	-1162	37107	-863	-3274	37001	2441	-2118	36691	3186	1171	36550	780	3250	36644	-2518	2053	36949
0.084	-3263	-1170	37094	-870	-3296	36987	2457	-2133	36675	3206	1179	36533	785	3272	36627	-2536	2066	36935
0.086	-3286	-1178	37081	-877	-3319	36973	2472	-2148	36659	3226	1186	36516	789	3294	36610	-2553	2079	36921
0.088	-3309	-1186	37068	-884	-3342	36959	2488	-2163	36642	3246	1194	36499	793	3316	36593	-2571	2091	36907
0.09	-3332	-1194	37055	-891	-3365	36945	2504	-2179	36626	3267	1202	36481	797	3339	36576	-2590	2105	36892
0.092	-3355	-1203	37041	-898	-3389	36930	2521	-2195	36609	3288	1210	36464	801	3362	36558	-2608	2118	36877
0.094	-3379	-1211	37027	-906	-3413	36915	2537	-2211	36592	3309	1218	36446	806	3386	36540	-2627	2131	36862
0.096	-3403	-1219	37013	-913	-3437	36900	2554	-2227	36574	3330	1226	36428	810	3409	36522	-2646	2145	36847
0.098	-3427	-1228	36999	-921	-3462	36885	2571	-2243	36557	3352	1235	36409	814	3433	36504	-2665	2158	36832
0.1	-3451	-1237	36985	-928	-3487	36870	2588	-2260	36539	3373	1243	36390	819	3457	36485	-2685	2172	36817
0.102	-3476	-1245	36971	-936	-3512	36854	2605	-2276	36521	3395	1251	36372	823	3481	36467	-2704	2186	36801
0.104	-3501	-1254	36956	-944	-3537	36839	2622	-2293	36503	3418	1260	36352	828	3506	36448	-2724	2200	36785
0.106	-3526	-1263	36941	-952	-3562	36823	2640	-2310	36484	3440	1268	36333	832	3531	36429	-2744	2214	36769
0.108	-3551	-1272	36927	-960	-3588	36807	2658	-2328	36466	3463	1277	36314	837	3556	36409	-2765	2229	36753
0.11	-3577	-1281	36911	-968	-3614	36790	2676	-2345	36447	3486	1286	36294	842	3581	36390	-2785	2243	36737
0.112	-3603	-1291	36896	-976	-3640	36774	2694	-2363	36428	3509	1295	36274	846	3607	36370	-2806	2258	36720
0.114	-3629	-1300	36881	-984	-3667	36758	2712	-2380	36409	3532	1304	36254	851	3633	36350	-2826	2273	36703
0.116	-3656	-1309	36865	-992	-3693	36741	2731	-2398	36389	3556	1313	36234	856	3659	36330	-2847	2288	36687
0.118	-3682	-1319	36849	-1001	-3720	36724	2749	-2416	36370	3579	1322	36213	861	3685	36309	-2869	2303	36669
0.12	-3709	-1328	36834	-1009	-3747	36707	2768	-2435	36350	3603	1331	36192	865	3711	36289	-2890	2318	36652
0.122	-3736	-1338	36818	-1018	-3775	36690	2787	-2453	36330	3627	1340	36171	870	3738	36268	-2911	2333	36635
0.124	-3764	-1348	36801	-1026	-3802	36673	2806	-2472	36309	3652	1349	36150	875	3765	36247	-2933	2348	36617
0.126	-3791	-1358	36785	-1035	-3830	36655	2825	-2490	36289	3676	1359	36129	880	3792	36226	-2955	2364	36600
0.128	-3819	-1367	36769	-1043	-3858	36638	2845	-2509	36268	3701	1368	36108	885	3819	36204	-2977	2380	36582
0.13	-3847	-1377	36752	-1052	-3886	36620	2864	-2528	36247	3726	1378	36086	890	3847	36183	-2999	2395	36564
0.132	-3875	-1387	36735	-1061	-3914	36602	2884	-2547	36226	3751	1387	36064	895	3874	36161	-3021	2411	36546
0.134	-3903	-1398	36718	-1070	-3943	36584	2904	-2567	36205	3776	1397	36042	900	3902	36139	-3044	2427	36527
0.136	-3932	-1408	36701	-1079	-3971	36566	2924	-2586	36184	3801	1406	36020	905	3930	36117	-3066	2443	36509
0.138	-3960	-1418	36684	-1088	-4000	36548	2944	-2606	36162	3827	1416	35998	910	3958	36095	-3089	2459	36491
0.14	-3989	-1428	36667	-1097	-4029	36530	2964	-2625	36141	3852	1426	35975	915	3987	36073	-3112	2475	36472
0.142	-4018	-1439	36649	-1106	-4058	36511	2984	-2645	36119	3878	1436	35953	920	4015	36050	-3135	2492	36453
0.144	-4047	-1449	36632	-1115	-4087	36493	3005	-2665	36097	3904	1446	35930	926	4044	36027	-3158	2508	36434
0.146	-4076	-1459	36614	-1124	-4116	36474	3025	-2685	36075	3930	1456	35907	931	4072	36005	-3181	2525	36415
0.148	-4106	-1470	36597	-1133	-4145	36456	3046	-2705	36052	3956	1466	35884	936	4101	35982	-3205	2541	36396
0.15	-4135	-1481	36579	-1143	-4175	36437	3066	-2725	36030	3983	1476	35861	941	4130	35959	-3228	2558	36377
0.152	-4165	-1491	36561	-1152	-4204	36418	3087	-2746	36007	4009	1486	35838	946	4159	35935	-3252	2575	36357
0.154	-4195	-1502	36543	-1161	-4234	36399	3108	-2766	35985	4036	1496	35814	951	4188	35912	-3275	2591	36338
0.156	-4224	-1512	36525	-1171	-4264	36380	3129	-2786	35962	4062	1506	35791	957	4218	35889	-3299	2608	36318
0.158	-4254	-1523	36506	-1180	-4293	36361	3150	-2807	35939	4089	1516	35767	962	4247	35865	-3323	2625	36298
0.16	-4284	-1534	36488	-1189	-4323	36341	3171	-2828	35916	4116	1526	35743	967	4276	35841	-3347	2642	36278
0.162	-4315	-1545	36470	-1199	-4353	36322	3192	-2848	35893	4142	1536	35719	972	4306	35818	-3370	2659	36259
0.164	-4345	-1556	36451	-1208	-4383	36303	3213	-2869	35869	4169	1546	35695	978	4336	35794	-3394	2676	36239
0.166	-4375	-1566	36432	-1218	-4413	36283	3234	-2890	35846	4196	1557	35671	983	4365	35770	-3419	2693	36219
0.168	-4406	-1577	36414	-1227	-4443	36264	3256	-2911	35822	4223	1567	35647	988	4395	35746	-3443	2710	36198
0.17	-4436	-1588	36395	-1237	-4473	36244	3277	-2932	35799	4251	1577	35623	993	4425	35722	-3467	2727	36178
0.172	-4467	-1599	36376	-1246	-4503	36225	3299	-2953	35775	4278	1588	35599	999	4454	35697	-3491	2744	36158
0.174	-4497	-1610	36357	-1256	-4533	36205	3320	-2974	35751	4305	1598	35574	1004	4484	35673	-3515	2762	36137
0.176	-4528	-1621	36338	-1266	-4563	36185	3341	-2995	35727	4332	1608	35550	1009	4514	35649	-3539	2779	36117
0.178	-4558	-1632	36319	-1275	-4593	36166	3363	-3016	35703	4360	1619	35525	1014	4544	35624	-3564	2796	36097
0.18	-4589	-1643	36300	-1285	-4623	36146	3384	-3037	35679	4387	1629	35501	1020	4574	35600	-3588	2813	36076
0.182	-4619	-1654	36281	-1294	-4653	36126	3406	-3058	35655	4414	1639	35476	1025	4604	35575	-3612	2831	36056
0.184	-4650	-1665	36262	-1304	-4683	36107	3427	-3079	35631	4441	1649	35451	1030	4633	35551	-3637	2848	36035
0.186	-4681	-1676	36243	-1314	-4712	36087	3449	-3100	35607	4469	1660	35427	1035	4663	35526	-3661	2865	36014
0.188	-4711	-1687	36224	-1323	-4742	36067	3470	-3121	35582	4496	1670	35402	1040	4693	35502	-3685	2882	35994
0.19	-4742	-1698	36204	-1333	-4772	36047	3492	-3143	35558	4523	1680	35377	1045	4723	35477	-3710	2899	35973
0.192	-4772	-1709	36185	-1342	-4801	36027	3513	-3164	35534	4550	1691	35352	1051	4752	35452	-3734	2917	35952
0.194	-4803	-1720	36166	-1352	-4831	36008	3534	-3185	35509	4578	1701	35328	1056	4782	35428	-3758	2934	35931
0.196	-4833	-1731	36146	-1361	-4860	35988	3556	-3206	35485	4605	1711	35303	1061	4812	35403	-3782	2951	35911
0.198	-4863	-1742	36127	-1371	-4889	35968	3577	-3227	35460	4632	1721	35278	1066	4841	35378	-3806	2968	35890
0.2	-4894	-1753	36108	-1380	-4918	35949	3598	-3248	35436	4659	1732	35253	1071	4870	35353	-3830	2985	35869
0.202	-4924	-1764	36088	-1389	-4947	35929	3619	-3269	35412	4686	1742	35228	1076	4900	35329	-3854	3002	35848
0.204	-4954	-1774	36069	-1399	-4976	35909	3641	-3290	35387	4713	1752	35204	1081	4929	35304	-3878	3019	35828
0.206	-4984	-1785	36050	-1408	-5005	35890	3662	-3311	35363	4740	1762	35179	1086	4958	35280	-3902	3036	35807
0.208	-5014	-1796	36031	-1418	-5033	35870	3683	-3331	35338	4766	1772	35154	1091	4987	35255	-3926	3053	35786
0.21	-5044	-1807	36011	-1427	-5061	35851	3704	-3352	35314	4793	1782	35129	1096	5016	35231	-3949	3069	35766
0.212	-5073	-1817	35992	-1436	-5090	35832	3724	-3373	35289	4819	1792	35105	1100	5044	35206	-3973	3086	35745
0.214	-5103	-1828	35973	-1445	-5117	35812	3745	-3393	35265	4846	1802	35080	1105	5073	35182	-3997	3103	35724
0.216	-5132	-1838	35954	-1454	-5145	35793	3766	-3414	35241	4872	1812	35056	1110	5101	35157	-4020	3119	35704
0.218	-5161	-1849	35935	-1463	-5173	35774	3786	-3434	35216	4898	1822	35031	1115	5129	35133	-4043	3136	35683
0.22	-5190	-1859	35916	-1472	-5200	35755	3806	-3454	35192	4924	1831	35007	1119	5157	35109	-4066	3152	35663
0.222	-5219	-1870	35897	-1481	-5227	35736	3827	-3474	35168	4950	1841	34983	1124	5185	35085	-4089	3168	35643
0.224	-5248	-1880	35878	-1490	-5253	35717	3847	-3494	35144	4976	1851	34958	1129	5212	35061	-4112	3184	35622
0.226	-5276	-1890	35859	-1499	-5280	35698	3867	-3514	35120	5001	1860	34934	1133	5240	35037	-4135	3201	35602
0.228	-5305	-1901	35840	-1508	-5307	35679	3887	-3534	35096	5027	1870	34910	1138	5267	35013	-4158	3217	35582
0.23	-5333	-1911	35821	-1516	-5333	35661	3907	-3554	35071	5052	1880	34886	1142	5295	34989	-4180	3233	35561
0.232	-5362	-1921	35802	-1525	-5359	35642	3927	-3574	35047	5078	1889	34861	1147	5322	34965	-4203	3249	35541
0.234	-5390	-1931	35783	-1534	-5385	35623	3947	-3594	35023	5103	1899	34837	1151	5349	34941	-4225	3265	35521
0.236	-5418	-1941	35764	-1543	-5411	35604	3966	-3614	34999	5129	1908	34813	1156	5376	34917	-4248	3281	35500
0.238	-5446	-1951	35745	-1551	-5437	35586	3986	-3633	34975	5154	1918	34789	1160	5403	34893	-4271	3297	35480
0.24	-5475	-1961	35726	-1560	-5462	35567	4006	-3653	34951	5179	1927	34765	1165	5430	34869	-4293	3312	35460
0.242	-5503	-1972	35707	-1568	-5487	35549	4026	-3673	34926	5204	1937	34740	1169	5457	34845	-4315	3328	35439
0.244	-5530	-1982	35688	-1577	-5513	35530	4045	-3692	34902	5229	1946	34716	1173	5484	34821	-4338	3344	35419
0.246	-5558	-1991	35669	-1585	-5538	35512	4065	-3712	34878	5254	1955	34692	1178	5510	34798	-4360	3360	35399
0.248	-5586	-2001	35650	-1594	-5563	35493	4084	-3731	34854	5279	1965	34668	1182	5537	34774	-4382	3375	35378
0.25	-5614	-2011	35631	-1602	-5587	35475	4103	-3751	34830	5304	1974	34644	1186	5563	34750	-4404	3391	35358
0.252	-5641	-2021	35612	-1610	-5612	35456	4123	-3770	34806	5329	1983	34620	1190	5589	34726	-4426	3406	35338
0.254	-5669	-2031	35593	-1619	-5636	35438	4142	-3789	34781	5354	1992	34596	1195	5615	34703	-4448	3422	35318
0.256	-5696	-2041	35574	-1627	-5660	35420	4161	-3809	34757	5378	2002	34571	1199	5641	34679	-4470	3437	35297
0.258	-5723	-2051	35555	-1635	-5684	35402	4180	-3828	34733	5403	2011	34547	1203	5667	34655	-4492	3453	35277
0.26	-5750	-2060	35536	-1643	-5708	35384	4199	-3847	34709	5427	2020	34523	1207	5693	34632	-4514	3468	35257
0.262	-5777	-2070	35517	-1651	-5731	35365	4218	-3866	34685	5452	2029	34499	1211	5719	34608	-4535	3483	35237
0.264	-5804	-2080	35498	-1659	-5755	35347	4237	-3885	34661	5476	2038	34475	1216	5744	34585	-4557	3499	35217
0.266	-5831	-2089	35479	-1667	-5778	35329	4256	-3904	34637	5500	2047	34451	1220	5770	34561	-4579	3514	35196
0.268	-5858	-2099	35460	-1675	-5801	35311	4275	-3923	34613	5524	2056	34427	1224	5795	34538	-4600	3529	35176
0.27	-5885	-2108	35441	-1683	-5824	35294	4293	-3942	34588	5548	2065	34404	1228	5820	34514	-4622	3544	35156
0.272	-5911	-2118	35422	-1691	-5846	35276	4312	-3960	34564	5572	2074	34380	1232	5845	34491	-4643	3559	35136
0.274	-5938	-2127	35404	-1699	-5869	35258	4330	-3979	34540	5596	2083	34356	1236	5870	34467	-4664	3574	35116
0.276	-5964	-2136	35385	-1707	-5891	35240	4349	-3998	34516	5620	2092	34332	1240	5895	34444	-4685	3589	35096
0.278	-5990	-2146	35366	-1714	-5913	35222	4367	-4016	34492	5643	2101	34308	1244	5920	34421	-4707	3604	35076
0.28	-6017	-2155	35347	-1722	-5935	35205	4386	-4035	34468	5667	2110	34284	1248	5945	34397	-4728	3619	35056
0.282	-6043	-2164	35328	-1730	-5957	35187	4404	-4053	34444	5690	2118	34260	1252	5969	34374	-4749	3634	35036
0.284	-6069	-2173	35309	-1737	-5979	35170	4422	-4072	34420	5714	2127	34237	1256	5994	34351	-4770	3648	35016
0.286	-6094	-2183	35291	-1745	-6000	35152	4440	-4090	34396	5737	2136	34213	1260	6018	34328	-4791	3663	34996
0.288	-6120	-2192	35272	-1752	-6021	35135	4458	-4108	34372	5760	2145	34189	1263	6043	34305	-4811	3678	34976
0.29	-6146	-2201	35253	-1759	-6042	35117	4476	-4127	34348	5783	2153	34166	1267	6067	34282	-4832	3692	34956
0.292	-6171	-2210	35234	-1767	-6063	35100	4494	-4145	34324	5806	2162	34142	1271	6091	34258	-4853	3707	34936
0.294	-6197	-2219	35215	-1774	-6084	35083	4512	-4163	34300	5829	2170	34118	1275	6115	34235	-4873	3721	34916
0.296	-6222	-2228	35197	-1781	-6104	35065	4530	-4181	34276	5852	2179	34095	1279	6139	34212	-4894	3736	34896
0.298	-6248	-2237	35178	-1789	-6125	35048	4548	-4199	34252	5874	2188	34071	1282	6162	34189	-4915	3750	34876
0.3	-6273	-2245	35159	-1796	-6145	35031	4566	-4217	34228	5897	2196	34047	1286	6186	34167	-4935	3764	34856
0.302	-6298	-2254	35140	-1803	-6165	35014	4583	-4235	34204	5920	2204	34024	1290	6210	34144	-4955	3779	34837
0.304	-6323	-2263	35122	-1810	-6185	34997	4601	-4252	34180	5942	2213	34000	1294	6233	34121	-4976	3793	34817
0.306	-6348	-2272	35103	-1817	-6204	34980	4618	-4270	34156	5964	2221	33977	1297	6256	34098	-4996	3807	34797
0.308	-6373	-2280	35084	-1824	-6224	34963	4636	-4288	34132	5987	2230	33953	1301	6280	34075	-5016	3821	34777
0.31	-6397	-2289	35066	-1831	-6243	34946	4653	-4305	34108	6009	2238	33929	1305	6303	34052	-5036	3835	34757
0.312	-6422	-2298	35047	-1838	-6262	34929	4670	-4323	34084	6031	2246	33906	1308	6326	34030	-5056	3849	34737
0.314	-6447	-2306	35028	-1845	-6281	34912	4688	-4340	34060	6053	2255	33882	1312	6349	34007	-5076	3863	34718
0.316	-6471	-2315	35009	-1852	-6300	34895	4705	-4358	34037	6075	2263	33859	1315	6372	33984	-5096	3877	34698
0.318	-6495	-2323	34991	-1858	-6319	34878	4722	-4375	34013	6097	2271	33836	1319	6394	33961	-5116	3891	34678
0.32	-6520	-2332	34972	-1865	-6338	34862	4739	-4392	33989	6119	2279	33812	1322	6417	33939	-5136	3905	34658
0.322	-6544	-2340	34953	-1872	-6356	34845	4756	-4410	33965	6140	2288	33789	1326	6440	33916	-5156	3919	34638
0.324	-6568	-2349	34935	-1878	-6374	34828	4773	-4427	33941	6162	2296	33765	1330	6462	33893	-5176	3933	34619
0.326	-6592	-2357	34916	-1885	-6393	34811	4790	-4444	33917	6184	2304	33742	1333	6485	33871	-5196	3946	34599
0.328	-6616	-2365	34897	-1892	-6411	34795	4807	-4461	33893	6205	2312	33718	1337	6507	33848	-5215	3960	34579
0.33	-6640	-2373	34878	-1898	-6429	34778	4824	-4478	33869	6227	2320	33695	1340	6529	33826	-5235	3973	34559
0.332	-6664	-2382	34860	-1905	-6446	34761	4841	-4495	33845	6248	2328	33671	1344	6552	33803	-5254	3987	34539
0.334	-6687	-2390	34841	-1911	-6464	34745	4857	-4512	33821	6269	2336	33648	1347	6574	33781	-5274	4001	34520
0.336	-6711	-2398	34822	-1918	-6482	34728	4874	-4529	33797	6290	2345	33624	1351	6596	33758	-5293	4014	34500
0.338	-6735	-2406	34803	-1924	-6499	34712	4891	-4546	33773	6311	2353	33601	1354	6618	33736	-5313	4027	34480
0.34	-6758	-2414	34785	-1930	-6516	34695	4907	-4563	33749	6333	2361	33578	1358	6640	33713	-5332	4041	34460
0.342	-6782	-2422	34766	-1937	-6533	34679	4924	-4580	33725	6354	2369	33554	1361	6661	33691	-5352	4054	34440
0.344	-6805	-2430	34747	-1943	-6551	34662	4940	-4596	33701	6374	2377	33531	1364	6683	33668	-5371	4067	34421
0.346	-6828	-2438	34728	-1949	-6567	34646	4957	-4613	33677	6395	2385	33507	1368	6705	33646	-5390	4081	34401
0.348	-6852	-2446	34709	-1956	-6584	34629	4973	-4630	33653	6416	2393	33484	1371	6726	33623	-5409	4094	34381
0.35	-6875	-2454	34691	-1962	-6601	34613	4990	-4646	33629	6437	2400	33460	1375	6748	33601	-5429	4107	34361
0.352	-6898	-2462	34672	-1968	-6618	34596	5006	-4663	33605	6458	2408	33437	1378	6769	33579	-5448	4120	34341
0.354	-6921	-2470	34653	-1974	-6634	34580	5023	-4679	33581	6478	2416	33414	1381	6791	33556	-5467	4133	34321
0.356	-6944	-2478	34634	-1981	-6651	34563	5039	-4696	33557	6499	2424	33390	1385	6812	33534	-5486	4146	34302
0.358	-6967	-2485	34615	-1987	-6667	34547	5055	-4712	33533	6519	2432	33367	1388	6834	33511	-5505	4159	34282
0.36	-6990	-2493	34596	-1993	-6683	34530	5071	-4729	33509	6540	2440	33343	1392	6855	33489	-5524	4172	34262
0.362	-7013	-2501	34578	-1999	-6700	34514	5088	-4745	33485	6560	2448	33320	1395	6876	33467	-5543	4185	34242
0.364	-7035	-2509	34559	-2005	-6716	34498	5104	-4762	33461	6580	2456	33296	1398	6897	33444	-5562	4198	34222
0.366	-7058	-2516	34540	-2011	-6732	34481	5120	-4778	33437	6601	2463	33273	1402	6918	33422	-5581	4211	34202
0.368	-7081	-2524	34521	-2017	-6748	34465	5136	-4794	33413	6621	2471	33249	1405	6939	33399	-5600	4224	34182
0.37	-7103	-2532	34502	-2023	-6764	34448	5152	-4811	33389	6641	2479	33226	1408	6960	33377	-5619	4237	34162
0.372	-7126	-2539	34483	-2029	-6780	34432	5168	-4827	33365	6661	2487	33202	1412	6981	33355	-5638	4250	34142
0.374	-7148	-2547	34464	-2035	-6795	34415	5184	-4843	33341	6681	2495	33178	1415	7002	33332	-5657	4262	34122
0.376	-7171	-2554	34445	-2041	-6811	34399	5200	-4860	33317	6701	2502	33155	1418	7023	33310	-5676	4275	34102
0.378	-7193	-2562	34426	-2047	-6827	34382	5216	-4876	33292	6721	2510	33131	1422	7044	33288	-5695	4288	34082
0.38	-7216	-2569	34407	-2053	-6842	34366	5232	-4892	33268	6741	2518	33108	1425	7064	33265	-5713	4300	34062
0.382	-7238	-2577	34388	-2059	-6858	34350	5248	-4908	33244	6761	2526	33084	1428	7085	33243	-5732	4313	34042
0.384	-7260	-2584	34369	-2065	-6873	34333	5264	-4924	33220	6781	2533	33060	1432	7106	33220	-5751	4325	34022
0.386	-7282	-2592	34350	-2071	-6889	34317	5279	-4940	33196	6801	2541	33037	1435	7126	33198	-5770	4338	34002
0.388	-7305	-2599	34331	-2077	-6904	34300	5295	-4957	33172	6821	2549	33013	1438	7147	33176	-5789	4351	33981
0.39	-7327	-2606	34312	-2083	-6919	34284	5311	-4973	33148	6840	2557	32989	1441	7167	33153	-5808	4363	33961
0.392	-7349	-2614	34293	-2089	-6935	34267	5327	-4989	33123	6860	2564	32966	1445	7188	33131	-5826	4375	33941
0.394	-7371	-2621	34274	-2095	-6950	34251	5342	-5005	33099	6880	2572	32942	1448	7208	33108	-5845	4388	33921
0.396	-7393	-2628	34254	-2101	-6965	34234	5358	-5021	33075	6899	2580	32918	1451	7229	33086	-5864	4400	33901
0.398	-7415	-2636	34235	-2107	-6980	34217	5374	-5037	33051	6919	2588	32894	1455	7249	33063	-5883	4412	33880
0.4	-7437	-2643	34216	-2113	-6995	34201	5390	-5053	33026	6938	2595	32870	1458	7269	33041	-5901	4425	33860
0.402	-7459	-2650	34197	-2119	-7010	34184	5405	-5069	33002	6958	2603	32847	1461	7290	33019	-5920	4437	33840
0.404	-7481	-2657	34178	-2125	-7026	34168	5421	-5085	32978	6977	2611	32823	1464	7310	32996	-5939	4449	33820
0.406	-7502	-2664	34159	-2131	-7041	34151	5436	-5101	32953	6997	2618	32799	1468	7330	32974	-5958	4461	33799
0.408	-7524	-2672	34139	-2137	-7056	34134	5452	-5117	32929	7016	2626	32775	1471	7351	32951	-5976	4474	33779
0.41	-7546	-2679	34120	-2143	-7070	34118	5467	-5133	32905	7035	2634	32751	1474	7371	32929	-5995	4486	33759
0.412	-7567	-2686	34101	-2149	-7085	34101	5483	-5149	32881	7055	2641	32727	1478	7391	32906	-6014	4498	33738
0.414	-7589	-2693	34082	-2155	-7100	34084	5498	-5164	32856	7074	2649	32703	1481	7411	32884	-6032	4510	33718
0.416	-7611	-2700	34062	-2161	-7115	34068	5514	-5180	32832	7093	2657	32679	1484	7431	32861	-6051	4522	33698
0.418	-7632	-2707	34043	-2167	-7130	34051	5529	-5196	32807	7112	2664	32655	1487	7451	32839	-6070	4534	33677
0.42	-7654	-2714	34024	-2173	-7145	34034	5545	-5212	32783	7132	2672	32631	1491	7471	32816	-6088	4546	33657
0.422	-7675	-2721	34005	-2179	-7160	34017	5560	-5228	32759	7151	2680	32607	1494	7491	32794	-6107	4558	33636
0.424	-7696	-2728	33985	-2185	-7174	34000	5575	-5244	32734	7170	2687	32583	1497	7511	32771	-6125	4569	33616
0.426	-7718	-2735	33966	-2191	-7189	33984	5591	-5259	32710	7189	2695	32559	1500	7531	32749	-6144	4581	33595
0.428	-7739	-2742	33947	-2197	-7204	33967	5606	-5275	32686	7208	2703	32535	1504	7551	32726	-6162	4593	33575
0.43	-7760	-2749	33927	-2203	-7219	33950	5621	-5291	32661	7227	2710	32511	1507	7571	32704	-6181	4605	33554
0.432	-7781	-2756	33908	-2209	-7233	33933	5636	-5306	32637	7246	2718	32487	1510	7591	32681	-6200	4616	33534
0.434	-7802	-2763	33889	-2215	-7248	33916	5652	-5322	32612	7264	2726	32463	1513	7610	32658	-6218	4628	33513
0.436	-7824	-2770	33869	-2221	-7263	33899	5667	-5338	32588	7283	2733	32439	1517	7630	32636	-6236	4640	33493
0.438	-7845	-2777	33850	-2227	-7277	33882	5682	-5353	32564	7302	2741	32415	1520	7650	32613	-6255	4651	33472
0.44	-7866	-2784	33831	-2233	-7292	33866	5697	-5369	32539	7321	2748	32391	1523	7670	32591	-6273	4663	33451
0.442	-7886	-2791	33811	-2239	-7306	33849	5712	-5384	32515	7339	2756	32367	1526	7689	32568	-6292	4674	33431
0.444	-7907	-2797	33792	-2245	-7321	33832	5727	-5400	32490	7358	2764	32343	1529	7709	32546	-6310	4686	33410
0.446	-7928	-2804	33773	-2251	-7336	33815	5742	-5415	32466	7377	2771	32319	1533	7728	32523	-6329	4697	33389
0.448	-7949	-2811	33753	-2257	-7350	33798	5757	-5431	32441	7395	2779	32294	1536	7748	32500	-6347	4709	33369
0.45	-7970	-2818	33734	-2263	-7365	33781	5772	-5446	32417	7414	2786	32270	1539	7767	32478	-6365	4720	33348
0.452	-7991	-2825	33714	-2269	-7379	33763	5787	-5462	32393	7432	2794	32246	1542	7787	32455	-6384	4731	33327
0.454	-8011	-2831	33695	-2275	-7394	33746	5802	-5477	32368	7451	2802	32222	1545	7806	32433	-6402	4743	33307
0.456	-8032	-2838	33675	-2281	-7408	33729	5817	-5493	32344	7469	2809	32198	1549	7826	32410	-6420	4754	33286
0.458	-8052	-2845	33656	-2287	-7423	33712	5831	-5508	32319	7487	2817	32174	1552	7845	32387	-6438	4765	33265
0.46	-8073	-2851	33637	-2293	-7437	33695	5846	-5524	32295	7506	2824	32150	1555	7865	32365	-6457	4776	33244
0.462	-8094	-2858	33617	-2299	-7452	33678	5861	-5539	32270	7524	2832	32125	1558	7884	32342	-6475	4787	33223
0.464	-8114	-2865	33598	-2305	-7466	33661	5876	-5554	32246	7542	2839	32101	1561	7903	32319	-6493	4798	33203
0.466	-8134	-2872	33578	-2311	-7481	33643	5890	-5569	32221	7560	2847	32077	1565	7923	32296	-6511	4810	33182
0.468	-8155	-2878	33559	-2317	-7495	33626	5905	-5585	32197	7578	2854	32053	1568	7942	32274	-6530	4821	33161
0.47	-8175	-2885	33539	-2323	-7509	33609	5920	-5600	32172	7597	2862	32029	1571	7961	32251	-6548	4832	33140
0.472	-8196	-2892	33519	-2329	-7524	33592	5934	-5615	32148	7615	2869	32005	1574	7980	32228	-6566	4843	33119
0.474	-8216	-2898	33500	-2335	-7538	33574	5949	-5630	32123	7633	2877	31980	1578	7999	32205	-6584	4854	33098
0.476	-8236	-2905	33480	-2341	-7553	33557	5964	-5646	32099	7651	2884	31956	1581	8019	32183	-6602	4865	33077
0.478	-8256	-2912	33461	-2347	-7567	33540	5978	-5661	32074	7668	2892	31932	1584	8038	32160	-6620	4875	33056
0.48	-8277	-2918	33441	-2353	-7581	33522	5993	-5676	32050	7686	2899	31908	1587	8057	32137	-6638	4886	33035
0.482	-8297	-2925	33422	-2359	-7596	33505	6007	-5691	32025	7704	2907	31884	1590	8076	32114	-6656	4897	33014
0.484	-8317	-2932	33402	-2365	-7610	33487	6022	-5706	32001	7722	2914	31859	1594	8095	32091	-6674	4908	32993
0.486	-8337	-2938	33382	-2371	-7624	33470	6036	-5721	31976	7740	2921	31835	1597	8114	32069	-6692	4919	32972
0.488	-8357	-2945	33363	-2377	-7639	33452	6051	-5736	31952	7758	2929	31811	1600	8133	32046	-6711	4929	32951
0.49	-8377	-2952	33343	-2384	-7653	33435	6065	-5751	31927	7775	2936	31787	1603	8152	32023	-6729	4940	32930
0.492	-8397	-2958	33323	-2390	-7667	33417	6080	-5766	31903	7793	2944	31763	1606	8171	32000	-6747	4951	32909
0.494	-8417	-2965	33304	-2396	-7682	33400	6094	-5781	31878	7810	2951	31738	1610	8190	31977	-6765	4961	32888
0.496	-8437	-2972	33284	-2402	-7696	33382	6109	-5796	31854	7828	2958	31714	1613	8209	31954	-6783	4972	32867
0.498	-8456	-2978	33265	-2408	-7710	33365	6123	-5811	31829	7846	2966	31690	1616	8228	31931	-6800	4983	32845
0.5	-8476	-2985	33245	-2414	-7725	33347	6137	-5826	31805	7863	2973	31666	1619	8246	31908	-6818	4993	32824
0.502	-8496	-2991	33225	-2420	-7739	33329	6152	-5841	31780	7880	2980	31641	1622	8265	31885	-6836	5004	32803
0.504	-8516	-2998	33205	-2426	-7753	33312	6166	-5856	31756	7898	2988	31617	1626	8284	31862	-6854	5014	32782
0.506	-8535	-3005	33186	-2432	-7768	33294	6180	-5871	31731	7915	2995	31593	1629	8303	31839	-6872	5025	32760
0.508	-8555	-3011	33166	-2438	-7782	33276	6194	-5885	31707	7933	3002	31569	1632	8321	31816	-6890	5035	32739
0.51	-8575	-3018	33146	-2444	-7796	33258	6209	-5900	31682	7950	3010	31544	1635	8340	31793	-6908	5046	32718
0.512	-8594	-3024	33127	-2450	-7810	33241	6223	-5915	31657	7967	3017	31520	1638	8359	31770	-6926	5056	32696
0.514	-8614	-3031	33107	-2457	-7825	33223	6237	-5930	31633	7984	3024	31496	1642	8377	31747	-6944	5067	32675
0.516	-8633	-3037	33087	-2463	-7839	33205	6251	-5944	31608	8002	3031	31471	1645	8396	31723	-6961	5077	32654
0.518	-8653	-3044	33068	-2469	-7853	33187	6265	-5959	31584	8019	3039	31447	1648	8415	31700	-6979	5088	32632
0.52	-8672	-3051	33048	-2475	-7867	33169	6280	-5974	31559	8036	3046	31423	1651	8433	31677	-6997	5098	32611
0.522	-8691	-3057	33028	-2481	-7882	33151	6294	-5988	31535	8053	3053	31399	1654	8452	31654	-7015	5108	32589
0.524	-8711	-3064	33008	-2487	-7896	33133	6308	-6003	31510	8070	3060	31374	1657	8470	31631	-7033	5119	32568
0.526	-8730	-3070	32989	-2493	-7910	33115	6322	-6018	31485	8087	3068	31350	1661	8489	31607	-7050	5129	32546
0.528	-8749	-3077	32969	-2500	-7924	33097	6336	-6032	31461	8104	3075	31326	1664	8507	31584	-7068	5139	32525
0.53	-8769	-3083	32949	-2506	-7939	33079	6350	-6047	31436	8121	3082	31301	1667	8526	31561	-7086	5149	32503
0.532	-8788	-3090	32929	-2512	-7953	33061	6364	-6061	31412	8138	3089	31277	1670	8544	31538	-7104	5160	32482
0.534	-8807	-3096	32910	-2518	-7967	33043	6378	-6076	31387	8155	3096	31253	1673	8562	31514	-7121	5170	32460
0.536	-8826	-3103	32890	-2524	-7981	33025	6392	-6090	31363	8172	3103	31228	1676	8581	31491	-7139	5180	32439
0.538	-8845	-3109	32870	-2531	-7996	33007	6406	-6104	31338	8189	3111	31204	1679	8599	31468	-7157	5190	32417
0.54	-8864	-3116	32850	-2537	-8010	32988	6420	-6119	31314	8206	3118	31180	1683	8617	31444	-7174	5200	32395
0.542	-8883	-3122	32831	-2543	-8024	32970	6434	-6133	31289	8222	3125	31155	1686	8636	31421	-7192	5210	32374
0.544	-8902	-3129	32811	-2549	-8038	32952	6447	-6147	31264	8239	3132	31131	1689	8654	31398	-7209	5220	32352
0.546	-8921	-3136	32791	-2556	-8052	32934	6461	-6162	31240	8256	3139	31106	1692	8672	31374	-7227	5230	32330
0.548	-8940	-3142	32771	-2562	-8066	32915	6475	-6176	31215	8273	3146	31082	1695	8690	31351	-7245	5241	32309
0.55	-8959	-3149	32751	-2568	-8081	32897	6489	-6190	31191	8289	3153	31058	1698	8708	31327	-7262	5251	32287
0.552	-8978	-3155	32731	-2574	-8095	32879	6503	-6204	31166	8306	3160	31033	1701	8726	31304	-7280	5261	32265
0.554	-8996	-3162	32712	-2581	-8109	32860	6516	-6219	31142	8323	3167	31009	1704	8745	31280	-7297	5271	32243
0.556	-9015	-3168	32692	-2587	-8123	32842	6530	-6233	31117	8339	3174	30984	1708	8763	31257	-7315	5281	32222
0.558	-9034	-3175	32672	-2593	-8137	32823	6544	-6247	31093	8356	3181	30960	1711	8781	31233	-7332	5290	32200
0.56	-9052	-3181	32652	-2599	-8151	32805	6557	-6261	31068	8372	3188	30936	1714	8799	31209	-7350	5300	32178
0.562	-9071	-3188	32632	-2606	-8165	32787	6571	-6275	31044	8389	3195	30911	1717	8816	31186	-7367	5310	32156
0.564	-9090	-3194	32612	-2612	-8179	32768	6585	-6289	31019	8405	3202	30887	1720	8834	31162	-7385	5320	32134
0.566	-9108	-3201	32592	-2618	-8193	32749	6598	-6303	30995	8422	3209	30862	1723	8852	31139	-7402	5330	32112
0.568	-9127	-3207	32572	-2625	-8208	32731	6612	-6317	30970	8438	3216	30838	1726	8870	31115	-7419	5340	32090
0.57	-9145	-3214	32553	-2631	-8222	32712	6625	-6331	30946	8454	3223	30813	1729	8888	31091	-7437	5350	32069
0.572	-9164	-3220	32533	-2637	-8236	32694	6639	-6345	30921	8471	3230	30789	1732	8906	31068	-7454	5360	32047
0.574	-9182	-3227	32513	-2643	-8250	32675	6652	-6359	30897	8487	3237	30764	1735	8923	31044	-7472	5370	32025
0.576	-9201	-3233	32493	-2650	-8264	32657	6666	-6372	30872	8503	3244	30740	1738	8941	31020	-7489	5379	32003
0.578	-9219	-3240	32473	-2656	-8278	32638	6679	-6386	30848	8519	3251	30716	1741	8959	30996	-7506	5389	31981
0.58	-9237	-3246	32453	-2662	-8291	32619	6692	-6400	30823	8536	3258	30691	1744	8976	30973	-7523	5399	31959
0.582	-9256	-3253	32433	-2668	-8305	32600	6706	-6414	30799	8552	3265	30667	1747	8994	30949	-7541	5409	31937
0.584	-9274	-3259	32413	-2675	-8319	32582	6719	-6427	30775	8568	3272	30642	1750	9011	30925	-7558	5418	31915
0.586	-9292	-3266	32393	-2681	-8333	32563	6732	-6441	30750	8584	3278	30618	1753	9029	30901	-7575	5428	31892
0.588	-9310	-3272	32373	-2687	-8347	32544	6745	-6454	30726	8600	3285	30593	1756	9046	30877	-7592	5438	31870
0.59	-9328	-3279	32353	-2694	-8361	32525	6758	-6468	30701	8616	3292	30569	1758	9064	30854	-7610	5448	31848
0.592	-9346	-3285	32333	-2700	-8375	32507	6772	-6481	30677	8632	3299	30544	1761	9081	30830	-7627	5457	31826
0.594	-9364	-3292	32313	-2706	-8389	32488	6785	-6495	30652	8648	3306	30519	1764	9098	30806	-7644	5467	31804
0.596	-9382	-3298	32294	-2712	-8402	32469	6798	-6508	30628	8664	3312	30495	1767	9116	30782	-7661	5477	31782
0.598	-9400	-3305	32274	-2719	-8416	32450	6811	-6522	30604	8680	3319	30470	1770	9133	30758	-7678	5486	31760
0.6	-9418	-3311	32254	-2725	-8430	32431	6824	-6535	30579	8696	3326	30446	1773	9150	30734	-7695	5496	31738
0.602	-9436	-3318	32234	-2731	-8444	32412	6837	-6549	30555	8711	3333	30421	1776	9167	30710	-7712	5506	31715
0.604	-9454	-3324	32214	-2738	-8457	32393	6850	-6562	30531	8727	3339	30397	1779	9185	30686	-7729	5515	31693
0.606	-9472	-3331	32194	-2744	-8471	32374	6863	-6575	30506	8743	3346	30372	1781	9202	30662	-7746	5525	31671
0.608	-9490	-3337	32174	-2750	-8485	32356	6875	-6588	30482	8759	3353	30348	1784	9219	30638	-7763	5535	31649
0.61	-9508	-3344	32154	-2756	-8498	32337	6888	-6601	30458	8774	3360	30323	1787	9236	30614	-7780	5544	31627
0.612	-9525	-3350	32134	-2763	-8512	32318	6901	-6615	30433	8790	3366	30298	1790	9253	30590	-7797	5554	31604
0.614	-9543	-3357	32114	-2769	-8525	32298	6914	-6628	30409	8806	3373	30274	1792	9270	30566	-7814	5563	31582
0.616	-9561	-3363	32094	-2775	-8539	32279	6926	-6641	30385	8821	3380	30249	1795	9287	30542	-7831	5573	31560
0.618	-9578	-3370	32074	-2781	-8552	32260	6939	-6654	30361	8837	3386	30225	1798	9303	30518	-7848	5583	31538
0.62	-9596	-3376	32054	-2788	-8566	32241	6952	-6667	30336	8852	3393	30200	1801	9320	30493	-7864	5592	31515
0.622	-9613	-3383	32034	-2794	-8579	32222	6964	-6680	30312	8868	3399	30175	1803	9337	30469	-7881	5602	31493
0.624	-9631	-3389	32014	-2800	-8593	32203	6977	-6693	30288	8883	3406	30151	1806	9354	30445	-7898	5611	31471
0.626	-9648	-3395	31994	-2806	-8606	32184	6989	-6705	30264	8898	3413	30126	1809	9370	30421	-7915	5621	31448
0.628	-9666	-3402	31973	-2813	-8619	32165	7001	-6718	30239	8914	3419	30102	1811	9387	30397	-7931	5630	31426
0.63	-9683	-3408	31953	-2819	-8633	32146	7014	-6731	30215	8929	3426	30077	1814	9403	30373	-7948	5640	31404
0.632	-9700	-3415	31933	-2825	-8646	32126	7026	-6744	30191	8944	3432	30052	1817	9420	30348	-7965	5649	31381
0.634	-9717	-3421	31913	-2831	-8659	32107	7039	-6756	30167	8959	3439	30028	1819	9436	30324	-7981	5659	31359
0.636	-9735	-3428	31893	-2838	-8672	32088	7051	-6769	30143	8974	3445	30003	1822	9453	30300	-7998	5668	31337
0.638	-9752	-3434	31873	-2844	-8685	32069	7063	-6782	30119	8989	3452	29978	1824	9469	30276	-8015	5678	31314
0.64	-9769	-3441	31853	-2850	-8699	32049	7075	-6794	30095	9004	3458	29954	1827	9486	30251	-8031	5687	31292
0.642	-9786	-3447	31833	-2856	-8712	32030	7087	-6807	30070	9019	3464	29929	1829	9502	30227	-8048	5697	31270
0.644	-9803	-3453	31813	-2863	-8725	32011	7100	-6819	30046	9034	3471	29904	1832	9518	30203	-8064	5706	31247
0.646	-9820	-3460	31793	-2869	-8738	31991	7112	-6832	30022	9049	3477	29880	1835	9534	30179	-8081	5716	31225
0.648	-9837	-3466	31773	-2875	-8751	31972	7124	-6844	29998	9064	3484	29855	1837	9551	30154	-8097	5725	31202
0.65	-9854	-3473	31753	-2881	-8764	31953	7136	-6857	29974	9079	3490	29830	1839	9567	30130	-8114	5735	31180
0.652	-9871	-3479	31732	-2887	-8777	31933	7147	-6869	29950	9093	3496	29805	1842	9583	30106	-8130	5744	31158
0.654	-9888	-3486	31712	-2894	-8789	31914	7159	-6881	29926	9108	3503	29781	1844	9599	30081	-8146	5753	31135
0.656	-9904	-3492	31692	-2900	-8802	31895	7171	-6893	29902	9123	3509	29756	1847	9615	30057	-8163	5763	31113
0.658	-9921	-3498	31672	-2906	-8815	31875	7183	-6906	29878	9137	3515	29731	1849	9631	30033	-8179	5772	31090
0.66	-9938	-3505	31652	-2912	-8828	31856	7195	-6918	29854	9152	3522	29707	1852	9646	30008	-8195	5782	31068
0.662	-9954	-3511	31632	-2918	-8841	31836	7207	-6930	29830	9166	3528	29682	1854	9662	29984	-8212	5791	31046
0.664	-9971	-3518	31611	-2925	-8853	31817	7218	-6942	29806	9181	3534	29657	1856	9678	29960	-8228	5800	31023
0.666	-9987	-3524	31591	-2931	-8866	31798	7230	-6954	29783	9195	3541	29632	1859	9694	29935	-8244	5810	31001
0.668	-10004	-3530	31571	-2937	-8879	31778	7241	-6966	29759	9209	3547	29608	1861	9709	29911	-8260	5819	30978
0.67	-10020	-3537	31551	-2943	-8891	31759	7253	-6978	29735	9224	3553	29583	1863	9725	29886	-8276	5828	30956
0.672	-10037	-3543	31531	-2949	-8904	31739	7264	-6990	29711	9238	3559	29558	1866	9740	29862	-8293	5838	30933
0.674	-10053	-3549	31510	-2955	-8916	31720	7276	-7001	29687	9252	3566	29533	1868	9756	29838	-8309	5847	30911
0.676	-10069	-3556	31490	-2962	-8929	31700	7287	-7013	29663	9266	3572	29509	1870	9771	29813	-8325	5856	30889
0.678	-10086	-3562	31470	-2968	-8941	31681	7299	-7025	29639	9280	3578	29484	1873	9787	29789	-8341	5866	30866
0.68	-10102	-3568	31450	-2974	-8954	31661	7310	-7037	29615	9294	3584	29459	1875	9802	29764	-8357	5875	30844
0.682	-10118	-3575	31430	-2980	-8966	31641	7321	-7048	29592	9308	3590	29434	1877	9817	29740	-8373	5884	30821
0.684	-10134	-3581	31409	-2986	-8979	31622	7332	-7060	29568	9322	3597	29410	1879	9832	29716	-8389	5893	30799
0.686	-10150	-3588	31389	-2992	-8991	31602	7344	-7071	29544	9336	3603	29385	1881	9848	29691	-8404	5903	30776
0.688	-10166	-3594	31369	-2998	-9003	31583	7355	-7083	29520	9350	3609	29360	1884	9863	29667	-8420	5912	30754
0.69	-10182	-3600	31348	-3004	-9016	31563	7366	-7094	29497	9364	3615	29335	1886	9878	29642	-8436	5921	30731
0.692	-10198	-3606	31328	-3010	-9028	31543	7377	-7106	29473	9378	3621	29310	1888	9893	29618	-8452	5930	30709
0.694	-10214	-3613	31308	-3017	-9040	31524	7388	-7117	29449	9391	3627	29286	1890	9907	29593	-8468	5939	30686
0.696	-10230	-3619	31288	-3023	-9052	31504	7399	-7129	29426	9405	3634	29261	1892	9922	29569	-8484	5948	30663
0.698	-10246	-3625	31267	-3029	-9064	31484	7410	-7140	29402	9419	3640	29236	1894	9937	29545	-8499	5957	30641
0.7	-10261	-3632	31247	-3035	-9076	31464	7420	-7151	29378	9432	3646	29211	1896	9952	29520	-8515	5967	30618
0.702	-10277	-3638	31227	-3041	-9089	31445	7431	-7162	29355	9446	3652	29186	1898	9966	29496	-8531	5976	30596
0.704	-10293	-3644	31206	-3047	-9101	31425	7442	-7173	29331	9459	3658	29162	1901	9981	29471	-8546	5985	30573
0.706	-10308	-3650	31186	-3053	-9113	31405	7453	-7185	29308	9473	3664	29137	1903	9995	29447	-8562	5994	30551
0.708	-10324	-3657	31165	-3059	-9125	31385	7463	-7196	29284	9486	3670	29112	1905	10010	29423	-8577	6003	30528
0.71	-10339	-3663	31145	-3065	-9136	31365	7474	-7207	29261	9500	3676	29087	1907	10024	29398	-8593	6012	30506
0.712	-10355	-3669	31125	-3071	-9148	31346	7484	-7218	29237	9513	3682	29062	1909	10039	29374	-8608	6021	30483
0.714	-10370	-3675	31104	-3077	-9160	31326	7495	-7228	29214	9526	3688	29037	1911	10053	29350	-8624	6029	30460
0.716	-10386	-3682	31084	-3083	-9172	31306	7505	-7239	29190	9540	3695	29012	1913	10067	29325	-8639	6038	30438
0.718	-10401	-3688	31063	-3089	-9184	31286	7516	-7250	29167	9553	3701	28988	1915	10081	29301	-8655	6047	30415
0.72	-10416	-3694	31043	-3095	-9196	31266	7526	-7261	29143	9566	3707	28963	1917	10095	29277	-8670	6056	30393
0.722	-10431	-3700	31023	-3102	-9207	31246	7536	-7272	29120	9579	3713	28938	1919	10109	29252	-8685	6065	30370
0.724	-10446	-3706	31002	-3108	-9219	31226	7546	-7282	29097	9592	3719	28913	1921	10123	29228	-8701	6074	30347
0.726	-10462	-3713	30982	-3114	-9231	31206	7557	-7293	29073	9605	3725	28888	1923	10137	29204	-8716	6082	30325
0.728	-10477	-3719	30961	-3120	-9242	31186	7567	-7303	29050	9618	3731	28863	1925	10150	29180	-8731	6091	30302
0.73	-10492	-3725	30941	-3126	-9254	31166	7577	-7314	29027	9631	3737	28839	1927	10164	29155	-8746	6100	30280
0.732	-10507	-3731	30920	-3132	-9266	31146	7587	-7325	29003	9644	3743	28814	1929	10178	29131	-8761	6109	30257
0.734	-10521	-3737	30900	-3138	-9277	31126	7597	-7335	28980	9657	3749	28789	1930	10191	29107	-8777	6117	30234
0.736	-10536	-3743	30879	-3144	-9289	31106	7607	-7345	28957	9669	3755	28764	1932	10205	29083	-8792	6126	30212
0.738	-10551	-3749	30859	-3150	-9300	31086	7617	-7356	28934	9682	3761	28739	1934	10218	29059	-8807	6134	30189
0.74	-10566	-3755	30838	-3156	-9312	31066	7626	-7366	28911	9695	3767	28714	1936	10231	29034	-8822	6143	30166
0.742	-10581	-3762	30818	-3162	-9323	31046	7636	-7376	28887	9707	3773	28690	1938	10245	29010	-8837	6151	30144
0.744	-10595	-3768	30797	-3168	-9334	31026	7646	-7387	28864	9720	3779	28665	1940	10258	28986	-8852	6160	30121
0.746	-10610	-3774	30777	-3174	-9346	31006	7655	-7397	28841	9732	3785	28640	1942	10271	28962	-8867	6168	30099
0.748	-10624	-3780	30756	-3180	-9357	30986	7665	-7407	28818	9745	3791	28615	1943	10284	28938	-8882	6177	30076
0.75	-10639	-3786	30735	-3186	-9368	30965	7674	-7417	28795	9757	3797	28590	1945	10297	28914	-8896	6185	30053
0.752	-10653	-3792	30715	-3192	-9380	30945	7684	-7427	28772	9770	3803	28566	1947	10310	28890	-8911	6193	30031
0.754	-10668	-3798	30694	-3198	-9391	30925	7693	-7437	28749	9782	3809	28541	1949	10323	28866	-8926	6202	30008
0.756	-10682	-3804	30674	-3204	-9402	30905	7702	-7447	28726	9794	3814	28516	1951	10336	28842	-8941	6210	29986
0.758	-10696	-3810	30653	-3210	-9413	30885	7712	-7457	28703	9806	3820	28491	1952	10348	28818	-8956	6218	29963
0.76	-10711	-3816	30632	-3216	-9424	30864	7721	-7467	28680	9819	3826	28466	1954	10361	28794	-8970	6226	29940
0.762	-10725	-3822	30612	-3222	-9436	30844	7730	-7477	28657	9831	3832	28442	1956	10374	28770	-8985	6234	29918
0.764	-10739	-3827	30591	-3228	-9447	30824	7739	-7486	28635	9843	3838	28417	1958	10386	28746	-9000	6243	29895
0.766	-10753	-3833	30571	-3234	-9458	30804	7748	-7496	28612	9855	3844	28392	1959	10398	28722	-9014	6251	29873
0.768	-10767	-3839	30550	-3240	-9469	30783	7757	-7506	28589	9867	3850	28367	1961	10411	28699	-9029	6259	29850
0.77	-10781	-3845	30529	-3246	-9480	30763	7766	-7516	28566	9879	3856	28343	1963	10423	28675	-9044	6267	29827
0.772	-10795	-3851	30509	-3252	-9491	30743	7775	-7525	28543	9891	3862	28318	1965	10435	28651	-9058	6275	29805
0.774	-10809	-3857	30488	-3258	-9502	30722	7784	-7535	28521	9902	3868	28293	1966	10448	28627	-9073	6282	29782
0.776	-10823	-3863	30467	-3263	-9513	30702	7792	-7544	28498	9914	3873	28269	1968	10460	28604	-9087	6290	29760
0.778	-10837	-3868	30447	-3269	-9524	30682	7801	-7554	28475	9926	3879	28244	1970	10472	28580	-9102	6298	29737
0.78	-10851	-3874	30426	-3275	-9535	30661	7810	-7563	28453	9938	3885	28219	1971	10484	28556	-9116	6306	29715
0.782	-10865	-3880	30405	-3281	-9546	30641	7818	-7572	28430	9949	3891	28194	1973	10495	28533	-9131	6314	29692
0.784	-10878	-3886	30385	-3287	-9556	30621	7827	-7582	28407	9961	3897	28170	1975	10507	28509	-9145	6321	29669
0.786	-10892	-3892	30364	-3293	-9567	30600	7835	-7591	28385	9972	3903	28145	1976	10519	28485	-9159	6329	29647
0.788	-10905	-3897	30343	-3299	-9578	30580	7843	-7600	28362	9984	3908	28121	1978	10531	28462	-9174	6336	29624
0.79	-10919	-3903	30323	-3305	-9589	30559	7852	-7610	28340	9995	3914	28096	1980	10542	28438	-9188	6344	29602
0.792	-10933	-3909	30302	-3311	-9600	30539	7860	-7619	28317	10007	3920	28071	1981	10554	28415	-9202	6351	29579
0.794	-10946	-3914	30281	-3317	-9610	30518	7868	-7628	28295	10018	3926	28047	1983	10565	28391	-9216	6359	29557
0.796	-10959	-3920	30260	-3323	-9621	30498	7876	-7637	28272	10029	3932	28022	1985	10577	28368	-9230	6366	29534
0.798	-10973	-3926	30240	-3329	-9632	30477	7885	-7646	28250	10041	3937	27997	1986	10588	28344	-9245	6374	29512
0.8	-10986	-3931	30219	-3335	-9643	30457	7893	-7655	28227	10052	3943	27973	1988	10600	28321	-9259	6381	29489
0.802	-10999	-3937	30198	-3341	-9653	30436	7901	-7664	28205	10063	3949	27948	1990	10611	28298	-9273	6388	29467
0.804	-11013	-3943	30177	-3347	-9664	30416	7909	-7673	28183	10074	3955	27924	1991	10622	28274	-9287	6395	29444
0.806	-11026	-3948	30157	-3353	-9675	30395	7916	-7682	28160	10085	3961	27899	1993	10633	28251	-9301	6402	29421
0.808	-11039	-3954	30136	-3358	-9685	30374	7924	-7691	28138	10096	3966	27875	1994	10644	28228	-9315	6409	29399
0.81	-11052	-3959	30115	-3364	-9696	30354	7932	-7699	28115	10107	3972	27850	1996	10655	28204	-9329	6416	29376
0.812	-11065	-3965	30094	-3370	-9706	30333	7940	-7708	28093	10118	3978	27826	1998	10666	28181	-9343	6423	29354
0.814	-11078	-3971	30074	-3376	-9717	30312	7947	-7717	28071	10129	3983	27801	1999	10677	28158	-9357	6430	29331
0.816	-11091	-3976	30053	-3382	-9728	30292	7955	-7726	28049	10139	3989	27777	2001	10688	28135	-9370	6437	29309
0.818	-11104	-3982	30032	-3388	-9738	30271	7963	-7734	28026	10150	3995	27752	2003	10698	28111	-9384	6444	29286
0.82	-11117	-3987	30011	-3394	-9749	30250	7970	-7743	28004	10161	4001	27728	2004	10709	28088	-9398	6451	29264
0.822	-11130	-3993	29990	-3400	-9759	30230	7977	-7751	27982	10171	4006	27703	2006	10720	28065	-9412	6458	29241
0.824	-11143	-3998	29970	-3406	-9770	30209	7985	-7760	27960	10182	4012	27679	2008	10730	28042	-9425	6464	29218
0.826	-11156	-4003	29949	-3411	-9780	30188	7992	-7768	27937	10193	4018	27655	2009	10741	28019	-9439	6471	29196
0.828	-11169	-4009	29928	-3417	-9790	30168	7999	-7777	27915	10203	4023	27630	2011	10751	27996	-9453	6478	29173
0.83	-11181	-4014	29907	-3423	-9801	30147	8007	-7785	27893	10214	4029	27606	2013	10762	27972	-9466	6484	29151
0.832	-11194	-4020	29886	-3429	-9811	30126	8014	-7794	27871	10224	4035	27581	2014	10772	27949	-9480	6491	29128
0.834	-11207	-4025	29865	-3435	-9822	30105	8021	-7802	27849	10234	4040	27557	2016	10782	27926	-9494	6497	29106
0.836	-11219	-4030	29845	-3441	-9832	30084	8028	-7810	27826	10245	4046	27533	2018	10792	27903	-9507	6503	29083
0.838	-11232	-4036	29824	-3447	-9842	30064	8035	-7818	27804	10255	4052	27508	2019	10803	27880	-9521	6510	29061
0.84	-11244	-4041	29803	-3452	-9853	30043	8042	-7827	27782	10265	4057	27484	2021	10813	27857	-9534	6516	29038
0.842	-11257	-4046	29782	-3458	-9863	30022	8049	-7835	27760	10275	4063	27460	2023	10823	27834	-9547	6522	29015
0.844	-11269	-4052	29761	-3464	-9873	30001	8056	-7843	27738	10285	4068	27436	2024	10833	27811	-9561	6528	28993
0.846	-11282	-4057	29740	-3470	-9883	29980	8062	-7851	27716	10295	4074	27411	2026	10843	27789	-9574	6535	28970
0.848	-11294	-4062	29719	-3476	-9894	29959	8069	-7859	27694	10305	4080	27387	2028	10852	27766	-9588	6541	28948
0.85	-11307	-4067	29699	-3482	-9904	29938	8076	-7867	27672	10315	4085	27363	2030	10862	27743	-9601	6547	28925
0.852	-11319	-4072	29678	-3488	-9914	29917	8083	-7875	27650	10325	4091	27339	2031	10872	27720	-9614	6553	28903
0.854	-11331	-4078	29657	-3493	-9924	29897	8089	-7883	27628	10335	4096	27314	2033	10882	27697	-9628	6559	28880
0.856	-11344	-4083	29636	-3499	-9934	29876	8096	-7891	27605	10345	4102	27290	2035	10891	27674	-9641	6564	28858
0.858	-11356	-4088	29615	-3505	-9945	29855	8102	-7899	27583	10354	4107	27266	2037	10901	27651	-9654	6570	28835
0.86	-11368	-4093	29594	-3511	-9955	29834	8109	-7907	27561	10364	4113	27242	2038	10910	27628	-9667	6576	28812
0.862	-11380	-4098	29573	-3517	-9965	29813	8115	-7915	27539	10374	4118	27218	2040	10920	27606	-9680	6582	28790
0.864	-11392	-4103	29552	-3523	-9975	29792	8121	-7922	27517	10383	4124	27194	2042	10929	27583	-9694	6587	28767
0.866	-11405	-4108	29531	-3528	-9985	29771	8128	-7930	27496	10393	4129	27169	2044	10939	27560	-9707	6593	28745
0.868	-11417	-4113	29510	-3534	-9995	29750	8134	-7938	27474	10402	4135	27145	2046	10948	27537	-9720	6599	28722
0.87	-11429	-4118	29489	-3540	-10005	29729	8140	-7946	27452	10412	4140	27121	2047	10957	27515	-9733	6604	28700
0.872	-11441	-4123	29468	-3546	-10015	29708	8146	-7953	27430	10421	4146	27097	2049	10966	27492	-9746	6610	28677
0.874	-11453	-4128	29447	-3552	-10025	29686	8152	-7961	27408	10431	4151	27073	2051	10976	27469	-9759	6615	28654
0.876	-11465	-4133	29426	-3558	-10035	29665	8158	-7968	27386	10440	4157	27049	2053	10985	27446	-9772	6620	28632
0.878	-11477	-4138	29406	-3563	-10045	29644	8164	-7976	27364	10449	4162	27025	2055	10994	27424	-9785	6626	28609
0.88	-11488	-4143	29385	-3569	-10055	29623	8170	-7984	27342	10458	4167	27001	2057	11003	27401	-9798	6631	28587
0.882	-11500	-4148	29364	-3575	-10065	29602	8176	-7991	27320	10467	4173	26977	2059	11012	27378	-9811	6636	28564
0.884	-11512	-4153	29343	-3581	-10075	29581	8182	-7998	27298	10477	4178	26953	2060	11021	27355	-9824	6641	28542
0.886	-11524	-4158	29322	-3587	-10085	29560	8187	-8006	27277	10486	4184	26929	2062	11029	27333	-9837	6646	28519
0.888	-11536	-4163	29301	-3593	-10095	29539	8193	-8013	27255	10495	4189	26905	2064	11038	27310	-9849	6651	28496
0.89	-11548	-4167	29280	-3598	-10105	29517	8199	-8021	27233	10504	4194	26881	2066	11047	27287	-9862	6656	28474
0.892	-11559	-4172	29259	-3604	-10114	29496	8204	-8028	27211	10513	4200	26857	2068	11056	27265	-9875	6661	28451
0.894	-11571	-4177	29238	-3610	-10124	29475	8210	-8035	27189	10521	4205	26833	2070	11064	27242	-9888	6666	28429
0.896	-11583	-4182	29217	-3616	-10134	29454	8215	-8043	27168	10530	4210	26809	2072	11073	27220	-9901	6671	28406
0.898	-11594	-4186	29196	-3622	-10144	29432	8221	-8050	27146	10539	4216	26785	2074	11082	27197	-9913	6676	28383
0.9	-11606	-4191	29175	-3628	-10154	29411	8226	-8057	27124	10548	4221	26761	2076	11090	27174	-9926	6680	28361
0.902	-11618	-4196	29153	-3633	-10164	29390	8231	-8064	27103	10557	4226	26737	2078	11099	27152	-9939	6685	28338
0.904	-11629	-4200	29132	-3639	-10173	29369	8237	-8071	27081	10565	4231	26713	2080	11107	27129	-9951	6690	28316
0.906	-11641	-4205	29111	-3645	-10183	29347	8242	-8078	27059	10574	4237	26689	2082	11115	27107	-9964	6694	28293
0.908	-11652	-4209	29090	-3651	-10193	29326	8247	-8085	27038	10582	4242	26665	2084	11124	27084	-9976	6699	28271
0.91	-11664	-4214	29069	-3657	-10203	29305	8252	-8092	27016	10591	4247	26641	2086	11132	27061	-9989	6703	28248
0.912	-11675	-4219	29048	-3663	-10212	29283	8257	-8099	26994	10599	4252	26617	2088	11140	27039	-10002	6708	28225
0.914	-11687	-4223	29027	-3668	-10222	29262	8262	-8106	26973	10608	4258	26593	2090	11149	27016	-10014	6712	28203
0.916	-11698	-4228	29006	-3674	-10232	29240	8267	-8113	26951	10616	4263	26569	2092	11157	26994	-10027	6716	28180
0.918	-11710	-4232	28985	-3680	-10241	29219	8272	-8120	26930	10625	4268	26545	2094	11165	26971	-10039	6721	28158
0.92	-11721	-4236	28964	-3686	-10251	29198	8277	-8127	26908	10633	4273	26521	2096	11173	26949	-10052	6725	28135
0.922	-11732	-4241	28943	-3692	-10261	29176	8282	-8134	26887	10641	4278	26497	2098	11181	26926	-10064	6729	28112
0.924	-11744	-4245	28921	-3698	-10270	29155	8286	-8141	26865	10649	4284	26473	2101	11189	26903	-10076	6733	28090
0.926	-11755	-4250	28900	-3704	-10280	29133	8291	-8148	26844	10658	4289	26449	2103	11197	26881	-10089	6737	28067
0.928	-11766	-4254	28879	-3710	-10289	29112	8296	-8154	26822	10666	4294	26425	2105	11205	26858	-10101	6741	28045
0.93	-11778	-4258	28858	-3715	-10299	29090	8300	-8161	26801	10674	4299	26401	2107	11213	26836	-10114	6745	28022
0.932	-11789	-4263	28837	-3721	-10309	29069	8305	-8168	26779	10682	4304	26377	2109	11221	26813	-10126	6749	28000
0.934	-11800	-4267	28816	-3727	-10318	29047	8309	-8174	26758	10690	4309	26354	2111	11229	26791	-10138	6753	27977
0.936	-11812	-4271	28794	-3733	-10328	29026	8314	-8181	26737	10698	4314	26330	2113	11236	26768	-10150	6757	27954
0.938	-11823	-4276	28773	-3739	-10337	29004	8318	-8187	26715	10706	4320	26306	2116	11244	26746	-10163	6761	27932
0.94	-11834	-4280	28752	-3745	-10347	28983	8322	-8194	26694	10714	4325	26282	2118	11252	26723	-10175	6765	27909
0.942	-11845	-4284	28731	-3751	-10356	28961	8327	-8201	26673	10722	4330	26258	2120	11260	26701	-10187	6769	27887
0.944	-11856	-4288	28709	-3756	-10366	28940	8331	-8207	26651	10729	4335	26234	2122	11267	26678	-10199	6772	27864
0.946	-11867	-4292	28688	-3762	-10375	28918	8335	-8213	26630	10737	4340	26210	2124	11275	26656	-10211	6776	27842
0.948	-11879	-4297	28667	-3768	-10385	28896	8339	-8220	26609	10745	4345	26186	2127	11282	26633	-10223	6780	27819
0.95	-11890	-4301	28646	-3774	-10394	28875	8343	-8226	26588	10753	4350	26162	2129	11290	26611	-10236	6783	27796
0.952	-11901	-4305	28624	-3780	-10403	28853	8347	-8233	26567	10760	4355	26138	2131	11297	26588	-10248	6787	27774
0.954	-11912	-4309	28603	-3786	-10413	28831	8351	-8239	26546	10768	4360	26114	2133	11305	26566	-10260	6790	27751
0.956	-11923	-4313	28582	-3792	-10422	28810	8355	-8245	26524	10775	4365	26090	2135	11312	26543	-10272	6794	27729
0.958	-11934	-4317	28560	-3798	-10432	28788	8359	-8251	26503	10783	4370	26066	2138	11319	26521	-10284	6797	27706
0.96	-11945	-4321	28539	-3803	-10441	28766	8362	-8257	26482	10790	4375	26042	2140	11327	26498	-10296	6801	27684
0.962	-11956	-4325	28518	-3809	-10450	28745	8366	-8264	26461	10798	4380	26018	2142	11334	26475	-10308	6804	27661
0.964	-11967	-4329	28497	-3815	-10460	28723	8370	-8270	26440	10805	4385	25994	2144	11341	26453	-10319	6808	27639
0.966	-11978	-4333	28475	-3821	-10469	28701	8373	-8276	26419	10813	4390	25970	2147	11348	26430	-10331	6811	27616
0.968	-11989	-4337	28454	-3827	-10478	28679	8377	-8282	26398	10820	4395	25946	2149	11355	26408	-10343	6814	27593
0.97	-12000	-4341	28433	-3833	-10487	28658	8380	-8288	26377	10827	4400	25922	2151	11363	26385	-10355	6817	27571
0.972	-12011	-4345	28411	-3838	-10497	28636	8384	-8294	26356	10834	4405	25898	2153	11370	26363	-10367	6821	27548
0.974	-12022	-4349	28390	-3844	-10506	28614	8387	-8300	26336	10842	4410	25874	2156	11377	26340	-10379	6824	27526
0.976	-12032	-4353	28369	-3850	-10515	28592	8391	-8306	26315	10849	4415	25849	2158	11384	26318	-10391	6827	27503
0.978	-12043	-4356	28347	-3856	-10524	28570	8394	-8311	26294	10856	4420	25825	2160	11391	26295	-10402	6830	27481
0.98	-12054	-4360	28326	-3862	-10533	28548	8397	-8317	26273	10863	4424	25801	2162	11398	26273	-10414	6833	27458
0.982	-12065	-4364	28304	-3868	-10542	28527	8400	-8323	26252	10870	4429	25777	2165	11405	26250	-10426	6836	27436
0.984	-12076	-4368	28283	-3873	-10551	28505	8403	-8329	26232	10877	4434	25753	2167	11411	26227	-10437	6840	27413
0.986	-12086	-4372	28262	-3879	-10560	28483	8406	-8334	26211	10884	4439	25729	2169	11418	26205	-10449	6843	27391
0.988	-12097	-4375	28240	-3885	-10570	28461	8409	-8340	26190	10891	4444	25705	2171	11425	26182	-10461	6846	27368
0.99	-12108	-4379	28219	-3891	-10579	28439	8412	-8346	26170	10898	4449	25681	2174	11432	26160	-10472	6849	27346
0.992	-12118	-4383	28197	-3897	-10588	28417	8415	-8351	26149	10905	4454	25657	2176	11439	26137	-10484	6852	27323
0.994	-12129	-4386	28176	-3903	-10596	28395	8418	-8357	26129	10911	4458	25632	2178	11445	26114	-10495	6855	27301
0.996	-12140	-4390	28154	-3909	-10605	28373	8421	-8362	26108	10918	4463	25608	2180	11452	26092	-10507	6858	27278
0.998	-12150	-4394	28133	-3914	-10614	28351	8424	-8368	26088	10925	4468	25584	2183	11459	26069	-10519	6861	27256
1	-12161	-4397	28112	-3920	-10623	28329	8427	-8373	26067	10931	4473	25560	2185	11465	26047	-10530	6864	27233
1.002	-12171	-4401	28090	-3926	-10632	28307	8429	-8378	26047	10938	4478	25536	2187	11472	26024	-10542	6866	27211
1.004	-12182	-4405	28069	-3932	-10641	28285	8432	-8384	26026	10945	4483	25511	2189	11478	26001	-10553	6869	27188
1.006	-12193	-4408	28047	-3938	-10650	28263	8434	-8389	26006	10951	4487	25487	2192	11485	25979	-10564	6872	27166
1.008	-12203	-4412	28026	-3944	-10658	28241	8437	-8394	25986	10958	4492	25463	2194	11491	25956	-10576	6875	27143
1.01	-12213	-4415	28004	-3949	-10667	28219	8439	-8399	25965	10964	4497	25439	2196	11498	25934	-10587	6878	27121
1.012	-12224	-4419	27983	-3955	-10676	28197	8442	-8404	25945	10971	4502	25414	2198	11504	25911	-10599	6881	27098
1.014	-12234	-4422	27961	-3961	-10684	28175	8444	-8409	25925	10977	4506	25390	2201	11510	25888	-10610	6884	27076
1.016	-12245	-4426	27940	-3967	-10693	28152	8446	-8414	25905	10984	4511	25366	2203	11517	25866	-10621	6886	27054
1.018	-12255	-4429	27918	-3973	-10702	28130	8449	-8419	25885	10990	4516	25341	2205	11523	25843	-10633	6889	27031
1.02	-12265	-4433	27897	-3979	-10710	28108	8451	-8424	25865	10996	4521	25317	2207	11529	25821	-10644	6892	27009
1.022	-12276	-4436	27875	-3985	-10719	28086	8453	-8429	25845	11002	4525	25293	2210	11535	25798	-10655	6895	26986
1.024	-12286	-4439	27854	-3990	-10727	28064	8455	-8434	25825	11009	4530	25268	2212	11542	25775	-10667	6897	26964
1.026	-12296	-4443	27832	-3996	-10736	28042	8457	-8439	25805	11015	4535	25244	2214	11548	25753	-10678	6900	26942
1.028	-12306	-4446	27811	-4002	-10744	28020	8459	-8444	25785	11021	4540	25220	2216	11554	25730	-10689	6903	26919
1.03	-12317	-4450	27789	-4008	-10753	27997	8461	-8448	25765	11027	4544	25195	2219	11560	25707	-10700	6906	26897
1.032	-12327	-4453	27768	-4014	-10761	27975	8463	-8453	25745	11033	4549	25171	2221	11566	25685	-10712	6908	26874
1.034	-12337	-4456	27746	-4020	-10769	27953	8465	-8458	25725	11039	4554	25147	2223	11572	25662	-10723	6911	26852
1.036	-12347	-4460	27725	-4025	-10778	27931	8467	-8462	25706	11045	4559	25122	2225	11578	25639	-10734	6914	26830
1.038	-12357	-4463	27703	-4031	-10786	27908	8468	-8467	25686	11051	4563	25098	2227	11584	25617	-10745	6916	26807
1.04	-12367	-4466	27682	-4037	-10794	27886	8470	-8471	25666	11057	4568	25073	2230	11590	25594	-10756	6919	26785
1.042	-12377	-4469	27660	-4043	-10802	27864	8472	-8476	25647	11063	4573	25049	2232	11596	25572	-10767	6922	26763
1.044	-12387	-4473	27639	-4049	-10810	27842	8473	-8480	25627	11069	4578	25024	2234	11602	25549	-10778	6924	26740
1.046	-12397	-4476	27617	-4054	-10819	27819	8475	-8485	25607	11075	4582	25000	2236	11608	25526	-10789	6927	26718
1.048	-12407	-4479	27596	-4060	-10827	27797	8476	-8489	25588	11081	4587	24976	2238	11613	25504	-10800	6930	26695
1.05	-12417	-4482	27574	-4066	-10835	27775	8477	-8493	25568	11087	4592	24951	2240	11619	25481	-10811	6932	26673
1.052	-12427	-4486	27552	-4072	-10843	27752	8479	-8497	25549	11093	4597	24927	2243	11625	25458	-10822	6935	26651
1.054	-12437	-4489	27531	-4078	-10851	27730	8480	-8501	25530	11098	4601	24902	2245	11630	25436	-10833	6938	26628
1.056	-12447	-4492	27509	-4084	-10859	27708	8481	-8505	25510	11104	4606	24877	2247	11636	25413	-10844	6940	26606
1.058	-12456	-4495	27488	-4089	-10866	27685	8483	-8509	25491	11110	4611	24853	2249	11642	25390	-10855	6943	26584
1.06	-12466	-4498	27466	-4095	-10874	27663	8484	-8513	25472	11115	4616	24828	2251	11647	25368	-10866	6945	26561
1.062	-12476	-4501	27445	-4101	-10882	27640	8485	-8517	25453	11121	4620	24804	2253	11653	25345	-10877	6948	26539
1.064	-12486	-4504	27423	-4107	-10890	27618	8486	-8521	25434	11127	4625	24779	2256	11658	25322	-10888	6950	26517
1.066	-12495	-4507	27402	-4112	-10898	27595	8487	-8525	25415	11132	4630	24755	2258	11664	25300	-10899	6953	26494
1.068	-12505	-4511	27380	-4118	-10905	27573	8488	-8529	25396	11138	4635	24730	2260	11669	25277	-10910	6956	26472
1.07	-12515	-4514	27359	-4124	-10913	27550	8489	-8533	25377	11143	4640	24706	2262	11675	25254	-10921	6958	26450
1.072	-12524	-4517	27337	-4130	-10921	27528	8489	-8536	25358	11149	4644	24681	2264	11680	25232	-10931	6961	26427
1.074	-12534	-4520	27315	-4136	-10928	27505	8490	-8540	25339	11154	4649	24656	2266	11685	25209	-10942	6963	26405
1.076	-12543	-4523	27294	-4141	-10936	27483	8491	-8543	25320	11160	4654	24632	2268	11691	25186	-10953	6966	26383
1.078	-12553	-4526	27272	-4147	-10943	27460	8492	-8547	25301	11165	4659	24607	2270	11696	25164	-10964	6968	26360
1.08	-12562	-4529	27251	-4153	-10951	27438	8492	-8550	25282	11171	4664	24582	2273	11701	25141	-10974	6971	26338
1.082	-12572	-4532	27229	-4159	-10958	27415	8493	-8554	25264	11176	4668	24558	2275	11706	25118	-10985	6973	26316
1.084	-12581	-4535	27208	-4164	-10966	27393	8493	-8557	25245	11181	4673	24533	2277	11711	25096	-10996	6976	26293
1.086	-12590	-4538	27186	-4170	-10973	27370	8494	-8560	25227	11187	4678	24508	2279	11717	25073	-11007	6978	26271
1.088	-12600	-4541	27165	-4176	-10980	27348	8494	-8563	25208	11192	4683	24484	2281	11722	25050	-11017	6980	26249
1.09	-12609	-4543	27143	-4182	-10988	27325	8494	-8567	25190	11197	4688	24459	2283	11727	25028	-11028	6983	26227
1.092	-12618	-4546	27121	-4187	-10995	27302	8495	-8570	25171	11203	4693	24434	2285	11732	25005	-11038	6985	26204
1.094	-12627	-4549	27100	-4193	-11002	27280	8495	-8573	25153	11208	4697	24410	2287	11737	24983	-11049	6988	26182
1.096	-12636	-4552	27078	-4199	-11009	27257	8495	-8576	25135	11213	4702	24385	2289	11741	24960	-11060	6990	26160
1.098	-12646	-4555	27057	-4204	-11016	27234	8495	-8579	25116	11218	4707	24360	2291	11746	24937	-11070	6993	26137
1.1	-12655	-4558	27035	-4210	-11023	27212	8495	-8582	25098	11223	4712	24335	2293	11751	24915	-11081	6995	26115
1.102	-12664	-4561	27014	-4216	-11030	27189	8495	-8584	25080	11228	4717	24311	2295	11756	24892	-11091	6997	26093
1.104	-12673	-4563	26992	-4222	-11037	27166	8495	-8587	25062	11233	4722	24286	2297	11761	24870	-11102	7000	26071
1.106	-12682	-4566	26971	-4227	-11044	27143	8495	-8590	25044	11238	4726	24261	2299	11766	24847	-11112	7002	26048
1.108	-12691	-4569	26949	-4233	-11051	27121	8495	-8592	25026	11243	4731	24237	2301	11770	24824	-11123	7004	26026
1.11	-12700	-4572	26927	-4239	-11058	27098	8494	-8595	25008	11248	4736	24212	2303	11775	24802	-11133	7007	26004
1.112	-12708	-4574	26906	-4244	-11065	27075	8494	-8598	24990	11253	4741	24187	2305	11780	24779	-11143	7009	25982
1.114	-12717	-4577	26884	-4250	-11072	27052	8494	-8600	24972	11258	4746	24162	2307	11784	24757	-11154	7011	25959
1.116	-12726	-4580	26863	-4256	-11079	27030	8493	-8602	24955	11262	4751	24138	2309	11789	24734	-11164	7014	25937
1.118	-12735	-4583	26841	-4261	-11085	27007	8493	-8605	24937	11267	4756	24113	2311	11793	24711	-11175	7016	25915
1.12	-12743	-4585	26820	-4267	-11092	26984	8492	-8607	24919	11272	4760	24088	2313	11798	24689	-11185	7018	25893
1.122	-12752	-4588	26798	-4273	-11099	26961	8492	-8609	24902	11277	4765	24064	2315	11802	24666	-11195	7021	25871
1.124	-12761	-4591	26776	-4278	-11105	26938	8491	-8611	24884	11281	4770	24039	2317	11807	24644	-11205	7023	25848
1.126	-12769	-4593	26755	-4284	-11112	26915	8490	-8614	24867	11286	4775	24014	2319	11811	24621	-11216	7025	25826
1.128	-12778	-4596	26733	-4290	-11118	26892	8490	-8616	24850	11290	4780	23989	2321	11816	24599	-11226	7027	25804
1.13	-12786	-4599	26712	-4295	-11125	26869	8489	-8618	24832	11295	4785	23965	2323	11820	24576	-11236	7030	25782
1.132	-12795	-4601	26690	-4301	-11131	26846	8488	-8620	24815	11299	4790	23940	2325	11824	24553	-11246	7032	25760
1.134	-12803	-4604	26669	-4306	-11138	26824	8487	-8621	24798	11304	4795	23915	2327	11829	24531	-11256	7034	25738
1.136	-12811	-4606	26647	-4312	-11144	26801	8486	-8623	24781	11308	4799	23890	2329	11833	24508	-11267	7036	25715
1.138	-12820	-4609	26626	-4318	-11151	26778	8485	-8625	24763	11313	4804	23866	2331	11837	24486	-11277	7038	25693
1.14	-12828	-4611	26604	-4323	-11157	26755	8484	-8627	24746	11317	4809	23841	2332	11841	24463	-11287	7041	25671
1.142	-12836	-4614	26582	-4329	-11163	26732	8482	-8628	24729	11321	4814	23816	2334	11846	24441	-11297	7043	25649
1.144	-12844	-4617	26561	-4335	-11170	26709	8481	-8630	24712	11326	4819	23791	2336	11850	24418	-11307	7045	25627
1.146	-12853	-4619	26539	-4340	-11176	26686	8480	-8631	24696	11330	4824	23767	2338	11854	24395	-11317	7047	25605
1.148	-12861	-4622	26518	-4346	-11182	26663	8479	-8633	24679	11334	4829	23742	2340	11858	24373	-11327	7049	25582
1.15	-12869	-4624	26496	-4351	-11188	26639	8477	-8634	24662	11338	4834	23717	2342	11862	24350	-11337	7051	25560
1.152	-12877	-4627	26475	-4357	-11194	26616	8476	-8636	24645	11342	4838	23693	2344	11866	24328	-11347	7053	25538
1.154	-12885	-4629	26453	-4363	-11201	26593	8474	-8637	24629	11346	4843	23668	2346	11870	24305	-11357	7055	25516
1.156	-12893	-4631	26432	-4368	-11207	26570	8473	-8638	24612	11350	4848	23643	2347	11874	24282	-11367	7057	25494
1.158	-12901	-4634	26410	-4374	-11213	26547	8471	-8639	24595	11354	4853	23618	2349	11878	24260	-11377	7059	25472
1.16	-12908	-4636	26388	-4379	-11219	26524	8469	-8641	24579	11358	4858	23594	2351	11882	24237	-11387	7061	25450
1.162	-12916	-4639	26367	-4385	-11225	26501	8468	-8642	24562	11362	4863	23569	2353	11886	24215	-11397	7063	25427
1.164	-12924	-4641	26345	-4391	-11231	26478	8466	-8643	24546	11366	4868	23544	2355	11890	24192	-11407	7065	25405
1.166	-12932	-4644	26324	-4396	-11237	26455	8464	-8644	24530	11369	4873	23519	2357	11894	24169	-11416	7067	25383
1.168	-12939	-4646	26302	-4402	-11243	26431	8462	-8645	24513	11373	4877	23495	2358	11897	24147	-11426	7069	25361
1.17	-12947	-4648	26281	-4407	-11249	26408	8460	-8645	24497	11377	4882	23470	2360	11901	24124	-11436	7070	25339
1.172	-12955	-4651	26259	-4413	-11254	26385	8458	-8646	24481	11380	4887	23445	2362	11905	24102	-11446	7072	25317
1.174	-12962	-4653	26238	-4418	-11260	26362	8456	-8647	24465	11384	4892	23420	2364	11909	24079	-11455	7074	25295
1.176	-12970	-4655	26216	-4424	-11266	26339	8454	-8648	24448	11388	4897	23396	2366	11912	24056	-11465	7076	25272
1.178	-12977	-4658	26195	-4430	-11272	26315	8452	-8648	24432	11391	4902	23371	2368	11916	24034	-11475	7077	25250
1.18	-12985	-4660	26173	-4435	-11278	26292	8449	-8649	24416	11395	4906	23346	2369	11920	24011	-11485	7079	25228
1.182	-12992	-4662	26151	-4441	-11283	26269	8447	-8649	24400	11398	4911	23321	2371	11923	23989	-11494	7081	25206
1.184	-12999	-4665	26130	-4446	-11289	26245	8445	-8650	24384	11401	4916	23297	2373	11927	23966	-11504	7083	25184
1.186	-13007	-4667	26108	-4452	-11295	26222	8443	-8650	24368	11405	4921	23272	2375	11930	23943	-11513	7084	25162
1.188	-13014	-4669	26087	-4457	-11300	26199	8440	-8651	24353	11408	4926	23247	2377	11934	23921	-11523	7086	25140
1.19	-13021	-4671	26065	-4463	-11306	26175	8438	-8651	24337	11411	4931	23223	2379	11937	23898	-11532	7087	25118
1.192	-13029	-4674	26044	-4469	-11312	26152	8435	-8651	24321	11415	4935	23198	2381	11941	23875	-11542	7089	25095
1.194	-13036	-4676	26022	-4474	-11317	26129	8432	-8652	24305	11418	4940	23173	2382	11944	23853	-11551	7091	25073
1.196	-13043	-4678	26001	-4480	-11323	26105	8430	-8652	24289	11421	4945	23148	2384	11948	23830	-11561	7092	25051
1.198	-13050	-4680	25979	-4485	-11328	26082	8427	-8652	24274	11424	4950	23124	2386	11951	23807	-11570	7094	25029
1.2	-13057	-4682	25958	-4491	-11334	26059	8424	-8652	24258	11427	4955	23099	2388	11954	23785	-11580	7095	25007
1.202	-13064	-4685	25936	-4496	-11339	26035	8422	-8652	24242	11430	4959	23074	2390	11958	23762	-11589	7097	24985
1.204	-13071	-4687	25915	-4502	-11345	26012	8419	-8652	24227	11433	4964	23049	2391	11961	23739	-11599	7098	24963
1.206	-13078	-4689	25893	-4508	-11350	25988	8416	-8652	24211	11436	4969	23025	2393	11964	23717	-11608	7099	24941
1.208	-13085	-4691	25872	-4513	-11356	25965	8413	-8652	24196	11439	4974	23000	2395	11967	23694	-11617	7101	24918
1.21	-13092	-4693	25850	-4519	-11361	25941	8410	-8652	24180	11441	4979	22975	2397	11970	23671	-11627	7102	24896
1.212	-13098	-4696	25829	-4524	-11366	25918	8407	-8652	24165	11444	4983	22951	2399	11974	23649	-11636	7103	24874
1.214	-13105	-4698	25807	-4530	-11372	25894	8404	-8651	24149	11447	4988	22926	2400	11977	23626	-11645	7105	24852
1.216	-13112	-4700	25786	-4536	-11377	25871	8401	-8651	24134	11450	4993	22901	2402	11980	23603	-11655	7106	24830
1.218	-13119	-4702	25764	-4541	-11382	25847	8398	-8651	24119	11452	4998	22877	2404	11983	23581	-11664	7107	24808
1.22	-13125	-4704	25742	-4547	-11388	25824	8394	-8651	24103	11455	5002	22852	2406	11986	23558	-11673	7108	24786
1.222	-13132	-4706	25721	-4552	-11393	25800	8391	-8650	24088	11457	5007	22827	2407	11989	23536	-11682	7110	24764
1.224	-13138	-4708	25699	-4558	-11398	25777	8388	-8650	24073	11460	5012	22803	2409	11992	23513	-11691	7111	24741
1.226	-13145	-4710	25678	-4564	-11403	25753	8384	-8649	24058	11462	5017	22778	2411	11995	23490	-11701	7112	24719
1.228	-13151	-4712	25656	-4569	-11409	25730	8381	-8649	24042	11465	5021	22753	2413	11998	23468	-11710	7113	24697
1.23	-13158	-4715	25635	-4575	-11414	25706	8377	-8648	24027	11467	5026	22729	2415	12001	23445	-11719	7114	24675
1.232	-13164	-4717	25613	-4580	-11419	25682	8374	-8648	24012	11469	5031	22704	2416	12003	23422	-11728	7115	24653
1.234	-13171	-4719	25592	-4586	-11424	25659	8370	-8647	23997	11471	5035	22679	2418	12006	23400	-11737	7116	24631
1.236	-13177	-4721	25570	-4592	-11429	25635	8367	-8646	23982	11474	5040	22655	2420	12009	23377	-11746	7117	24609
1.238	-13183	-4723	25549	-4597	-11434	25612	8363	-8646	23967	11476	5045	22630	2421	12012	23354	-11755	7118	24587
1.24	-13190	-4725	25527	-4603	-11439	25588	8359	-8645	23952	11478	5050	22605	2423	12015	23332	-11764	7119	24565
1.242	-13196	-4727	25506	-4609	-11444	25564	8356	-8644	23937	11480	5054	22581	2425	12017	23309	-11774	7120	24543
1.244	-13202	-4729	25484	-4614	-11449	25541	8352	-8643	23922	11482	5059	22556	2427	12020	23286	-11783	7121	24520
1.246	-13208	-4731	25463	-4620	-11454	25517	8348	-8642	23907	11484	5063	22531	2428	12023	23263	-11792	7121	24498
1.248	-13214	-4733	25441	-4626	-11459	25493	8344	-8641	23893	11486	5068	22507	2430	12025	23241	-11801	7122	24476
1.25	-13221	-4735	25420	-4631	-11464	25470	8340	-8640	23878	11488	5073	22482	2432	12028	23218	-11810	7123	24454
1.252	-13227	-4737	25398	-4637	-11469	25446	8336	-8640	23863	11490	5077	22458	2434	12031	23195	-11818	7124	24432
1.254	-13233	-4739	25377	-4643	-11474	25423	8332	-8638	23848	11491	5082	22433	2435	12033	23173	-11827	7124	24410
1.256	-13239	-4741	25355	-4648	-11479	25399	8328	-8637	23834	11493	5087	22408	2437	12036	23150	-11836	7125	24388
1.258	-13245	-4743	25334	-4654	-11484	25375	8324	-8636	23819	11495	5091	22384	2439	12038	23127	-11845	7126	24366
1.26	-13251	-4745	25312	-4660	-11489	25352	8320	-8635	23804	11496	5096	22359	2440	12041	23105	-11854	7126	24344
1.262	-13256	-4747	25291	-4665	-11494	25328	8316	-8634	23790	11498	5100	22335	2442	12043	23082	-11863	7127	24322
1.264	-13262	-4749	25269	-4671	-11499	25304	8311	-8633	23775	11499	5105	22310	2444	12046	23059	-11872	7127	24300
1.266	-13268	-4751	25248	-4677	-11504	25281	8307	-8632	23761	11501	5109	22286	2446	12048	23036	-11881	7128	24278
1.268	-13274	-4753	25226	-4682	-11508	25257	8303	-8630	23746	11502	5114	22261	2447	12051	23014	-11889	7128	24255
1.27	-13280	-4755	25205	-4688	-11513	25233	8298	-8629	23732	11504	5118	22236	2449	12053	22991	-11898	7129	24233
1.272	-13285	-4757	25183	-4694	-11518	25210	8294	-8628	23717	11505	5123	22212	2451	12055	22968	-11907	7129	24211
1.274	-13291	-4759	25162	-4700	-11523	25186	8290	-8626	23703	11506	5128	22187	2452	12058	22946	-11916	7130	24189
1.276	-13297	-4760	25140	-4705	-11528	25162	8285	-8625	23688	11508	5132	22163	2454	12060	22923	-11924	7130	24167
1.278	-13302	-4762	25119	-4711	-11532	25139	8281	-8624	23674	11509	5136	22138	2456	12062	22900	-11933	7130	24145
1.28	-13308	-4764	25097	-4717	-11537	25115	8276	-8622	23660	11510	5141	22114	2458	12064	22877	-11942	7130	24123
1.282	-13314	-4766	25076	-4722	-11542	25091	8271	-8621	23645	11511	5145	22089	2459	12067	22855	-11950	7131	24101
1.284	-13319	-4768	25054	-4728	-11546	25068	8267	-8619	23631	11512	5150	22065	2461	12069	22832	-11959	7131	24079
1.286	-13325	-4770	25033	-4734	-11551	25044	8262	-8617	23617	11513	5154	22040	2463	12071	22809	-11967	7131	24057
1.288	-13330	-4772	25011	-4740	-11556	25020	8257	-8616	23603	11514	5159	22016	2464	12073	22787	-11976	7131	24035
1.29	-13336	-4774	24990	-4745	-11560	24997	8252	-8614	23589	11515	5163	21991	2466	12075	22764	-11984	7131	24013
1.292	-13341	-4776	24968	-4751	-11565	24973	8248	-8613	23574	11516	5168	21966	2468	12077	22741	-11993	7132	23991
1.294	-13346	-4778	24947	-4757	-11569	24949	8243	-8611	23560	11516	5172	21942	2470	12079	22718	-12001	7132	23969
1.296	-13352	-4779	24925	-4763	-11574	24926	8238	-8609	23546	11517	5176	21917	2471	12081	22696	-12010	7132	23946
1.298	-13357	-4781	24904	-4768	-11579	24902	8233	-8608	23532	11518	5181	21893	2473	12083	22673	-12018	7132	23924
1.3	-13362	-4783	24882	-4774	-11583	24879	8228	-8606	23518	11519	5185	21868	2475	12085	22650	-12027	7132	23902
1.302	-13368	-4785	24861	-4780	-11588	24855	8223	-8604	23504	11519	5189	21844	2476	12087	22627	-12035	7131	23880
1.304	-13373	-4787	24839	-4786	-11592	24831	8218	-8602	23490	11520	5194	21820	2478	12089	22605	-12043	7131	23858
1.306	-13378	-4789	24817	-4792	-11597	24808	8213	-8600	23476	11520	5198	21795	2480	12091	22582	-12052	7131	23836
1.308	-13383	-4791	24796	-4797	-11601	24784	8208	-8598	23462	11521	5202	21771	2482	12093	22559	-12060	7131	23814
1.31	-13388	-4792	24774	-4803	-11605	24761	8202	-8597	23448	11521	5207	21746	2483	12095	22537	-12068	7131	23792
1.312	-13394	-4794	24753	-4809	-11610	24737	8197	-8595	23434	11522	5211	21722	2485	12096	22514	-12076	7131	23770
1.314	-13399	-4796	24731	-4815	-11614	24713	8192	-8593	23420	11522	5215	21697	2487	12098	22491	-12085	7130	23748
1.316	-13404	-4798	24710	-4820	-11619	24690	8187	-8591	23406	11522	5219	21673	2488	12100	22468	-12093	7130	23726
1.318	-13409	-4800	24688	-4826	-11623	24666	8182	-8589	23392	11522	5224	21648	2490	12102	22446	-12101	7130	23704
1.32	-13414	-4801	24667	-4832	-11627	24643	8176	-8587	23378	11523	5228	21624	2492	12103	22423	-12109	7130	23682
1.322	-13419	-4803	24645	-4838	-11632	24619	8171	-8585	23365	11523	5232	21600	2494	12105	22400	-12117	7129	23660
1.324	-13424	-4805	24624	-4844	-11636	24595	8166	-8582	23351	11523	5236	21575	2495	12107	22377	-12125	7129	23638
1.326	-13429	-4807	24602	-4849	-11640	24572	8160	-8580	23337	11523	5241	21551	2497	12108	22355	-12133	7128	23616
1.328	-13433	-4808	24581	-4855	-11644	24548	8155	-8578	23323	11523	5245	21526	2499	12110	22332	-12141	7128	23594
1.33	-13438	-4810	24559	-4861	-11648	24525	8149	-8576	23309	11523	5249	21502	2500	12111	22309	-12149	7127	23572
1.332	-13443	-4812	24538	-4867	-11653	24501	8144	-8574	23296	11523	5253	21478	2502	12113	22286	-12157	7127	23550
1.334	-13448	-4813	24516	-4873	-11657	24478	8138	-8571	23282	11523	5257	21453	2504	12114	22264	-12165	7126	23528
1.336	-13453	-4815	24495	-4878	-11661	24454	8133	-8569	23268	11523	5261	21429	2505	12116	22241	-12173	7126	23506
1.338	-13457	-4817	24473	-4884	-11665	24431	8127	-8567	23254	11522	5265	21405	2507	12117	22218	-12181	7125	23484
1.34	-13462	-4818	24452	-4890	-11669	24407	8122	-8565	23241	11522	5270	21380	2509	12119	22195	-12189	7125	23462
1.342	-13467	-4820	24430	-4896	-11673	24384	8116	-8562	23227	11522	5274	21356	2510	12120	22173	-12197	7124	23440
1.344	-13471	-4822	24409	-4902	-11677	24360	8111	-8560	23213	11521	5278	21332	2512	12122	22150	-12204	7123	23418
1.346	-13476	-4823	24387	-4907	-11681	24337	8105	-8557	23200	11521	5282	21308	2514	12123	22127	-12212	7123	23396
1.348	-13481	-4825	24366	-4913	-11685	24314	8099	-8555	23186	11521	5286	21283	2515	12124	22104	-12220	7122	23374
1.35	-13485	-4827	24344	-4919	-11689	24290	8094	-8553	23172	11520	5290	21259	2517	12126	22081	-12228	7121	23352
1.352	-13490	-4828	24323	-4925	-11693	24267	8088	-8550	23159	11519	5294	21235	2519	12127	22059	-12235	7120	23330
1.354	-13494	-4830	24301	-4930	-11697	24243	8082	-8548	23145	11519	5298	21211	2520	12128	22036	-12243	7119	23308
1.356	-13499	-4831	24280	-4936	-11701	24220	8077	-8545	23132	11518	5302	21186	2522	12129	22013	-12251	7119	23286
1.358	-13503	-4833	24258	-4942	-11705	24197	8071	-8543	23118	11518	5306	21162	2524	12131	21990	-12258	7118	23264
1.36	-13507	-4834	24237	-4948	-11708	24173	8065	-8540	23104	11517	5310	21138	2525	12132	21967	-12266	7117	23242
1.362	-13512	-4836	24215	-4954	-11712	24150	8059	-8537	23091	11516	5314	21114	2527	12133	21945	-12274	7116	23220
1.364	-13516	-4837	24194	-4959	-11716	24126	8054	-8535	23077	11515	5318	21090	2529	12134	21922	-12281	7115	23198
1.366	-13521	-4839	24172	-4965	-11720	24103	8048	-8532	23064	11515	5322	21065	2530	12135	21899	-12289	7114	23176
1.368	-13525	-4840	24151	-4971	-11723	24080	8042	-8530	23050	11514	5326	21041	2532	12136	21876	-12296	7113	23154
1.37	-13529	-4842	24129	-4977	-11727	24056	8036	-8527	23036	11513	5330	21017	2534	12137	21853	-12304	7112	23132
1.372	-13533	-4843	24108	-4983	-11730	24033	8030	-8524	23023	11512	5333	20993	2535	12138	21831	-12311	7111	23110
1.374	-13538	-4844	24086	-4988	-11734	24010	8025	-8521	23009	11511	5337	20969	2537	12139	21808	-12319	7110	23088
1.376	-13542	-4846	24065	-4994	-11738	23987	8019	-8519	22996	11510	5341	20945	2538	12140	21785	-12326	7109	23066
1.378	-13546	-4847	24043	-5000	-11741	23963	8013	-8516	22982	11509	5345	20921	2540	12141	21762	-12333	7108	23045
1.38	-13550	-4849	24022	-5006	-11745	23940	8007	-8513	22969	11508	5349	20897	2541	12142	21739	-12341	7107	23023
1.382	-13554	-4850	24000	-5011	-11748	23917	8001	-8510	22955	11507	5353	20873	2543	12143	21717	-12348	7106	23001
1.384	-13558	-4851	23979	-5017	-11751	23894	7995	-8507	22942	11506	5357	20849	2545	12144	21694	-12355	7105	22979
1.386	-13562	-4853	23957	-5023	-11755	23871	7989	-8505	22928	11505	5360	20825	2546	12145	21671	-12363	7103	22957
1.388	-13566	-4854	23936	-5029	-11758	23847	7983	-8502	22914	11503	5364	20801	2548	12146	21648	-12370	7102	22935
1.39	-13570	-4855	23915	-5035	-11761	23824	7977	-8499	22901	11502	5368	20777	2549	12146	21625	-12377	7101	22913
1.392	-13574	-4856	23893	-5040	-11765	23801	7971	-8496	22887	11501	5372	20753	2551	12147	21602	-12384	7100	22891
1.394	-13578	-4858	23872	-5046	-11768	23778	7965	-8493	22874	11500	5376	20729	2552	12148	21580	-12392	7099	22869
1.396	-13582	-4859	23850	-5052	-11771	23755	7959	-8490	22860	11498	5379	20705	2554	12148	21557	-12399	7097	22848
1.398	-13586	-4860	23829	-5057	-11774	23732	7953	-8487	22847	11497	5383	20681	2555	12149	21534	-12406	7096	22826
1.4	-13590	-4861	23807	-5063	-11778	23709	7947	-8484	22833	11496	5387	20658	2557	12150	21511	-12413	7095	22804
1.402	-13594	-4862	23786	-5069	-11781	23685	7941	-8481	22820	11494	5391	20634	2559	12150	21488	-12420	7093	22782
1.404	-13597	-4863	23765	-5075	-11784	23662	7935	-8478	22806	11493	5395	20610	2560	12151	21466	-12427	7092	22760
1.406	-13601	-4864	23743	-5080	-11787	23639	7929	-8475	22793	11491	5398	20586	2562	12152	21443	-12434	7091	22738
1.408	-13605	-4865	23722	-5086	-11790	23616	7923	-8472	22779	11490	5402	20562	2563	12152	21420	-12441	7089	22716
1.41	-13609	-4866	23701	-5092	-11793	23593	7917	-8469	22766	11488	5406	20539	2565	12153	21397	-12448	7088	22695
1.412	-13612	-4867	23679	-5097	-11796	23570	7911	-8466	22752	11487	5410	20515	2566	12153	21374	-12455	7086	22673
1.414	-13616	-4868	23658	-5103	-11799	23547	7905	-8463	22738	11485	5413	20491	2568	12154	21351	-12462	7085	22651
1.416	-13620	-4869	23637	-5109	-11802	23524	7899	-8460	22725	11484	5417	20467	2569	12154	21329	-12469	7083	22629
1.418	-13623	-4870	23615	-5114	-11804	23501	7893	-8456	22711	11482	5421	20444	2571	12154	21306	-12476	7082	22607
1.42	-13627	-4871	23594	-5120	-11807	23478	7887	-8453	22698	11480	5425	20420	2572	12155	21283	-12483	7080	22586
1.422	-13630	-4872	23573	-5126	-11810	23455	7880	-8450	22684	11479	5428	20397	2574	12155	21260	-12490	7079	22564
1.424	-13634	-4873	23551	-5131	-11813	23432	7874	-8447	22671	11477	5432	20373	2575	12155	21237	-12497	7077	22542
1.426	-13637	-4874	23530	-5137	-11815	23409	7868	-8444	22657	11475	5436	20349	2577	12156	21214	-12503	7076	22520
1.428	-13641	-4875	23509	-5142	-11818	23386	7862	-8441	22644	11474	5440	20326	2578	12156	21192	-12510	7074	22498
1.43	-13644	-4875	23487	-5148	-11821	23363	7856	-8437	22630	11472	5443	20302	2580	12156	21169	-12517	7073	22476
1.432	-13648	-4876	23466	-5154	-11823	23340	7849	-8434	22616	11470	5447	20279	2581	12157	21146	-12524	7071	22455
1.434	-13651	-4877	23445	-5159	-11826	23317	7843	-8431	22603	11468	5451	20255	2583	12157	21123	-12530	7069	22433
1.436	-13654	-4878	23424	-5165	-11828	23294	7837	-8428	22589	11466	5454	20232	2584	12157	21100	-12537	7068	22411
1.438	-13658	-4878	23402	-5170	-11831	23271	7831	-8424	22576	11464	5458	20208	2586	12157	21077	-12544	7066	22389
1.44	-13661	-4879	23381	-5176	-11833	23249	7825	-8421	22562	11463	5462	20185	2587	12157	21055	-12550	7064	22368
1.442	-13664	-4880	23360	-5181	-11836	23226	7818	-8418	22548	11461	5465	20161	2589	12157	21032	-12557	7062	22346
1.444	-13667	-4880	23339	-5187	-11838	23203	7812	-8415	22535	11459	5469	20138	2590	12157	21009	-12564	7061	22324
1.446	-13671	-4881	23317	-5192	-11840	23180	7806	-8411	22521	11457	5473	20115	2592	12157	20986	-12570	7059	22302
1.448	-13674	-4881	23296	-5198	-11843	23157	7799	-8408	22507	11455	5476	20091	2593	12157	20963	-12577	7057	22281
1.45	-13677	-4882	23275	-5203	-11845	23134	7793	-8405	22494	11453	5480	20068	2595	12157	20940	-12583	7055	22259
1.452	-13680	-4882	23254	-5209	-11847	23111	7787	-8401	22480	11451	5484	20045	2596	12157	20917	-12590	7053	22237
1.454	-13683	-4883	23233	-5214	-11849	23088	7780	-8398	22466	11449	5488	20021	2598	12157	20894	-12596	7052	22215
1.456	-13686	-4883	23211	-5219	-11852	23065	7774	-8395	22453	11447	5491	19998	2599	12157	20871	-12602	7050	22194
1.458	-13689	-4883	23190	-5225	-11854	23042	7768	-8391	22439	11445	5495	19975	2601	12157	20849	-12609	7048	22172
1.46	-13692	-4884	23169	-5230	-11856	23020	7761	-8388	22425	11443	5499	19952	2602	12157	20826	-12615	7046	22150
1.462	-13695	-4884	23148	-5236	-11858	22997	7755	-8385	22412	11441	5502	19928	2604	12157	20803	-12622	7044	22128
1.464	-13698	-4884	23127	-5241	-11860	22974	7749	-8381	22398	11438	5506	19905	2605	12157	20780	-12628	7042	22107
1.466	-13701	-4885	23106	-5246	-11862	22951	7742	-8378	22384	11436	5509	19882	2607	12157	20757	-12634	7040	22085
1.468	-13704	-4885	23085	-5252	-11864	22928	7736	-8374	22371	11434	5513	19859	2608	12156	20734	-12640	7038	22063
1.47	-13706	-4885	23063	-5257	-11866	22905	7729	-8371	22357	11432	5517	19836	2610	12156	20711	-12647	7036	22042
1.472	-13709	-4885	23042	-5262	-11868	22882	7723	-8368	22343	11430	5520	19813	2611	12156	20688	-12653	7034	22020
1.474	-13712	-4885	23021	-5268	-11870	22859	7717	-8364	22329	11428	5524	19790	2612	12156	20665	-12659	7032	21998
1.476	-13715	-4885	23000	-5273	-11871	22836	7710	-8361	22316	11425	5528	19766	2614	12155	20643	-12665	7030	21977
1.478	-13717	-4885	22979	-5278	-11873	22814	7704	-8357	22302	11423	5531	19743	2615	12155	20620	-12671	7028	21955
1.48	-13720	-4885	22958	-5283	-11875	22791	7697	-8354	22288	11421	5535	19720	2617	12155	20597	-12678	7026	21933
1.482	-13722	-4885	22937	-5289	-11877	22768	7691	-8350	22274	11418	5539	19697	2618	12154	20574	-12684	7024	21912
1.484	-13725	-4885	22916	-5294	-11878	22745	7684	-8347	22261	11416	5542	19675	2620	12154	20551	-12690	7022	21890
1.486	-13728	-4885	22895	-5299	-11880	22722	7678	-8344	22247	11414	5546	19652	2621	12154	20528	-12696	7020	21869
1.488	-13730	-4885	22873	-5304	-11882	22699	7671	-8340	22233	11411	5549	19629	2623	12153	20505	-12702	7018	21847
1.49	-13733	-4884	22852	-5309	-11883	22676	7664	-8337	22219	11409	5553	19606	2624	12153	20482	-12708	7016	21825
1.492	-13735	-4884	22831	-5315	-11885	22653	7658	-8333	22205	11407	5557	19583	2626	12152	20459	-12714	7013	21804
1.494	-13737	-4884	22810	-5320	-11887	22631	7651	-8330	22192	11404	5560	19560	2627	12152	20436	-12720	7011	21782
1.496	-13740	-4883	22789	-5325	-11888	22608	7645	-8326	22178	11402	5564	19537	2628	12151	20413	-12726	7009	21761
1.498	-13742	-4883	22768	-5330	-11890	22585	7638	-8323	22164	11399	5567	19515	2630	12151	20390	-12732	7007	21739
1.5	-13744	-4883	22747	-5335	-11891	22562	7631	-8319	22150	11397	5571	19492	2631	12150	20368	-12737	7005	21718
1.502	-13747	-4882	22726	-5340	-11893	22539	7625	-8316	22136	11395	5575	19469	2633	12150	20345	-12743	7002	21696
1.504	-13749	-4882	22705	-5345	-11894	22516	7618	-8312	22122	11392	5578	19446	2634	12149	20322	-12749	7000	21675
1.506	-13751	-4881	22684	-5351	-11896	22493	7611	-8309	22109	11390	5582	19424	2636	12149	20299	-12755	6998	21653
1.508	-13753	-4881	22663	-5356	-11897	22471	7605	-8305	22095	11387	5585	19401	2637	12148	20276	-12761	6996	21632
1.51	-13756	-4880	22642	-5361	-11898	22448	7598	-8302	22081	11384	5589	19378	2639	12148	20253	-12766	6993	21610
1.512	-13758	-4879	22621	-5366	-11900	22425	7591	-8299	22067	11382	5592	19356	2640	12147	20230	-12772	6991	21589
1.514	-13760	-4879	22600	-5371	-11901	22402	7584	-8295	22053	11379	5596	19333	2641	12146	20207	-12778	6989	21567
1.516	-13762	-4878	22579	-5376	-11902	22379	7578	-8292	22039	11377	5600	19311	2643	12146	20184	-12783	6986	21546
1.518	-13764	-4877	22558	-5381	-11904	22356	7571	-8288	22025	11374	5603	19288	2644	12145	20161	-12789	6984	21524
1.52	-13766	-4877	22537	-5386	-11905	22333	7564	-8285	22011	11371	5607	19265	2646	12144	20138	-12795	6982	21503
1.522	-13768	-4876	22516	-5391	-11906	22310	7557	-8281	21997	11369	5610	19243	2647	12144	20115	-12800	6979	21482
1.524	-13770	-4875	22495	-5396	-11907	22287	7550	-8278	21983	11366	5614	19220	2649	12143	20092	-12806	6977	21460
1.526	-13772	-4874	22474	-5401	-11909	22264	7543	-8274	21969	11363	5617	19198	2650	12142	20069	-12811	6974	21439
1.528	-13774	-4873	22453	-5406	-11910	22241	7537	-8271	21955	11361	5621	19175	2651	12141	20046	-12817	6972	21417
1.53	-13776	-4872	22432	-5411	-11911	22218	7530	-8267	21941	11358	5624	19153	2653	12141	20023	-12822	6970	21396
1.532	-13777	-4871	22411	-5416	-11912	22195	7523	-8264	21927	11355	5628	19130	2654	12140	20000	-12828	6967	21375
1.534	-13779	-4870	22390	-5421	-11913	22172	7516	-8260	21913	11353	5631	19108	2656	12139	19977	-12833	6965	21353
1.536	-13781	-4869	22369	-5426	-11914	22149	7509	-8257	21899	11350	5635	19085	2657	12138	19954	-12839	6962	21332
1.538	-13783	-4868	22348	-5431	-11916	22126	7502	-8253	21885	11347	5638	19063	2659	12137	19930	-12844	6960	21310
1.54	-13785	-4867	22327	-5436	-11917	22103	7495	-8250	21871	11344	5642	19040	2660	12136	19907	-12849	6957	21289
1.542	-13786	-4866	22306	-5441	-11918	22080	7488	-8246	21857	11341	5645	19018	2662	12135	19884	-12855	6955	21268
1.544	-13788	-4864	22285	-5446	-11919	22057	7481	-8243	21842	11338	5649	18995	2663	12134	19861	-12860	6952	21246
1.546	-13790	-4863	22263	-5451	-11920	22033	7474	-8239	21828	11336	5652	18973	2664	12133	19838	-12865	6949	21225
1.548	-13791	-4862	22242	-5456	-11921	22010	7467	-8236	21814	11333	5655	18950	2666	12132	19815	-12870	6947	21203
1.55	-13793	-4860	22221	-5461	-11922	21987	7460	-8232	21800	11330	5659	18928	2667	12131	19792	-12876	6944	21182
1.552	-13795	-4859	22200	-5466	-11923	21964	7453	-8229	21785	11327	5662	18905	2669	12130	19769	-12881	6942	21160
1.554	-13796	-4858	22179	-5471	-11924	21940	7446	-8225	21771	11324	5666	18883	2670	12129	19745	-12886	6939	21139
1.556	-13798	-4856	22157	-5477	-11925	21917	7438	-8222	21757	11321	5669	18860	2671	12128	19722	-12891	6937	21118
1.558	-13799	-4855	22136	-5482	-11926	21894	7431	-8218	21742	11318	5673	18838	2673	12127	19699	-12896	6934	21096
1.56	-13801	-4853	22115	-5487	-11927	21870	7424	-8215	21728	11315	5676	18815	2674	12126	19676	-12902	6931	21075
1.562	-13802	-4852	22094	-5492	-11928	21847	7417	-8212	21713	11312	5679	18792	2676	12125	19652	-12907	6929	21053
1.564	-13804	-4850	22072	-5497	-11929	21823	7410	-8208	21699	11309	5683	18770	2677	12124	19629	-12912	6926	21032
1.566	-13805	-4849	22051	-5502	-11930	21799	7402	-8205	21684	11306	5686	18747	2678	12122	19606	-12917	6923	21010
1.568	-13807	-4847	22030	-5507	-11931	21776	7395	-8201	21670	11303	5690	18725	2680	12121	19583	-12922	6921	20989
1.57	-13808	-4845	22008	-5512	-11932	21752	7388	-8198	21655	11299	5693	18702	2681	12120	19559	-12927	6918	20967
1.572	-13810	-4844	21987	-5517	-11933	21729	7380	-8194	21640	11296	5697	18679	2682	12119	19536	-12932	6915	20946
1.574	-13811	-4842	21965	-5523	-11934	21705	7373	-8191	21626	11293	5700	18657	2684	12117	19513	-12937	6912	20924
1.576	-13812	-4840	21944	-5528	-11935	21681	7366	-8187	21611	11290	5703	18634	2685	12116	19489	-12942	6910	20903
1.578	-13814	-4838	21922	-5533	-11936	21657	7358	-8184	21596	11287	5707	18611	2686	12115	19466	-12947	6907	20881
1.58	-13815	-4837	21901	-5538	-11937	21633	7351	-8180	21581	11284	5710	18589	2688	12113	19442	-12952	6904	20860
1.582	-13816	-4835	21879	-5544	-11938	21609	7344	-8177	21566	11280	5713	18566	2689	12112	19419	-12957	6902	20838
1.584	-13818	-4833	21857	-5549	-11939	21585	7336	-8173	21551	11277	5717	18543	2690	12110	19396	-12962	6899	20817
1.586	-13819	-4831	21836	-5554	-11940	21561	7329	-8170	21536	11274	5720	18521	2692	12109	19372	-12966	6896	20795
1.588	-13820	-4829	21814	-5559	-11941	21537	7321	-8166	21521	11270	5724	18498	2693	12107	19349	-12971	6893	20773
1.59	-13821	-4827	21792	-5565	-11942	21513	7314	-8163	21506	11267	5727	18475	2694	12106	19325	-12976	6890	20752
1.592	-13822	-4825	21771	-5570	-11943	21489	7306	-8159	21491	11264	5730	18452	2695	12104	19302	-12981	6888	20730
1.594	-13824	-4823	21749	-5576	-11944	21465	7298	-8156	21476	11260	5734	18429	2697	12103	19278	-12986	6885	20708
1.596	-13825	-4821	21727	-5581	-11945	21440	7291	-8152	21461	11257	5737	18406	2698	12101	19255	-12990	6882	20687
1.598	-13826	-4819	21705	-5586	-11946	21416	7283	-8149	21446	11253	5740	18384	2699	12099	19231	-12995	6879	20665
1.6	-13827	-4817	21683	-5592	-11947	21392	7276	-8145	21431	11250	5744	18361	2700	12098	19207	-13000	6876	20643
1.602	-13828	-4815	21661	-5597	-11948	21367	7268	-8141	21415	11246	5747	18338	2701	12096	19184	-13005	6873	20622
1.604	-13829	-4813	21639	-5603	-11949	21343	7260	-8138	21400	11243	5750	18315	2702	12094	19160	-13009	6871	20600
1.606	-13830	-4811	21617	-5608	-11950	21318	7253	-8134	21384	11239	5754	18292	2704	12093	19136	-13014	6868	20578
1.608	-13831	-4808	21595	-5614	-11951	21294	7245	-8131	21369	11236	5757	18269	2705	12091	19113	-13019	6865	20556
1.61	-13832	-4806	21573	-5619	-11952	21269	7237	-8127	21354	11232	5760	18246	2706	12089	19089	-13023	6862	20534
1.612	-13833	-4804	21551	-5625	-11953	21245	7229	-8124	21338	11228	5764	18223	2707	12087	19065	-13028	6859	20513
1.614	-13834	-4802	21529	-5630	-11954	21220	7222	-8120	21322	11225	5767	18200	2708	12085	19042	-13032	6856	20491
1.616	-13835	-4800	21506	-5636	-11955	21195	7214	-8117	21307	11221	5770	18176	2709	12083	19018	-13037	6853	20469
1.618	-13836	-4797	21484	-5642	-11956	21170	7206	-8113	21291	11217	5773	18153	2710	12082	18994	-13042	6850	20447
1.62	-13837	-4795	21462	-5647	-11957	21146	7198	-8109	21276	11213	5777	18130	2711	12080	18970	-13046	6848	20425
1.622	-13837	-4793	21440	-5653	-11958	21121	7190	-8106	21260	11210	5780	18107	2712	12078	18946	-13051	6845	20403
1.624	-13838	-4790	21417	-5659	-11959	21096	7182	-8102	21244	11206	5783	18084	2713	12076	18923	-13055	6842	20381
1.626	-13839	-4788	21395	-5664	-11960	21071	7175	-8099	21228	11202	5786	18060	2714	12074	18899	-13060	6839	20359
1.628	-13840	-4785	21372	-5670	-11961	21046	7167	-8095	21212	11198	5790	18037	2715	12072	18875	-13064	6836	20337
1.63	-13841	-4783	21350	-5676	-11962	21021	7159	-8091	21196	11194	5793	18014	2716	12069	18851	-13068	6833	20315
1.632	-13841	-4781	21327	-5682	-11963	20996	7151	-8088	21181	11190	5796	17990	2717	12067	18827	-13073	6830	20293
1.634	-13842	-4778	21305	-5687	-11964	20970	7143	-8084	21165	11186	5799	17967	2718	12065	18803	-13077	6827	20271
1.636	-13843	-4776	21282	-5693	-11965	20945	7135	-8080	21148	11182	5802	17944	2719	12063	18779	-13082	6824	20249
1.638	-13843	-4773	21260	-5699	-11967	20920	7127	-8077	21132	11178	5806	17920	2720	12061	18755	-13086	6821	20227
1.64	-13844	-4771	21237	-5705	-11968	20895	7119	-8073	21116	11174	5809	17897	2721	12059	18731	-13090	6818	20205
1.642	-13845	-4768	21214	-5711	-11969	20869	7111	-8069	21100	11170	5812	17873	2722	12056	18707	-13095	6815	20183
1.644	-13845	-4766	21192	-5717	-11970	20844	7103	-8066	21084	11166	5815	17850	2723	12054	18683	-13099	6812	20161
1.646	-13846	-4763	21169	-5723	-11971	20819	7095	-8062	21068	11161	5818	17826	2724	12052	18659	-13103	6809	20139
1.648	-13846	-4761	21146	-5729	-11972	20793	7087	-8058	21051	11157	5821	17803	2725	12050	18635	-13107	6806	20116
1.65	-13847	-4758	21123	-5735	-11974	20768	7079	-8055	21035	11153	5825	17779	2726	12047	18611	-13112	6803	20094
1.652	-13848	-4756	21100	-5741	-11975	20742	7070	-8051	21019	11149	5828	17756	2726	12045	18587	-13116	6800	20072
1.654	-13848	-4753	21078	-5747	-11976	20717	7062	-8047	21002	11144	5831	17732	2727	12042	18563	-13120	6797	20050
1.656	-13849	-4750	21055	-5753	-11977	20691	7054	-8044	20986	11140	5834	17709	2728	12040	18539	-13124	6794	20028
1.658	-13849	-4748	21032	-5759	-11978	20666	7046	-8040	20969	11136	5837	17685	2729	12038	18515	-13128	6791	20006
1.66	-13850	-4745	21009	-5765	-11980	20640	7038	-8036	20953	11131	5840	17661	2730	12035	18491	-13132	6788	19983
1.662	-13850	-4743	20986	-5771	-11981	20615	7030	-8032	20936	11127	5843	17638	2730	12033	18467	-13136	6785	19961
1.664	-13851	-4740	20963	-5777	-11982	20589	7022	-8029	20920	11122	5846	17614	2731	12030	18443	-13140	6782	19939
1.666	-13851	-4737	20940	-5783	-11983	20563	7014	-8025	20903	11118	5849	17590	2732	12028	18419	-13144	6779	19917
1.668	-13851	-4735	20917	-5789	-11984	20538	7006	-8021	20887	11113	5852	17567	2733	12025	18395	-13148	6776	19895
1.67	-13852	-4732	20894	-5796	-11986	20512	6997	-8017	20870	11109	5855	17543	2734	12022	18371	-13152	6773	19872
1.672	-13852	-4729	20871	-5802	-11987	20486	6989	-8014	20853	11104	5859	17519	2734	12020	18347	-13156	6770	19850
1.674	-13853	-4726	20847	-5808	-11988	20460	6981	-8010	20836	11100	5862	17496	2735	12017	18322	-13160	6767	19828
1.676	-13853	-4724	20824	-5815	-11990	20434	6973	-8006	20819	11095	5865	17472	2736	12014	18298	-13164	6764	19805
1.678	-13853	-4721	20801	-5821	-11991	20408	6965	-8002	20802	11090	5868	17448	2736	12012	18274	-13168	6761	19783
1.68	-13854	-4718	20777	-5827	-11992	20382	6956	-7998	20785	11086	5871	17424	2737	12009	18250	-13172	6758	19761
1.682	-13854	-4715	20754	-5834	-11994	20356	6948	-7994	20768	11081	5874	17400	2738	12006	18225	-13176	6755	19738
1.684	-13854	-4713	20730	-5840	-11995	20330	6940	-7990	20751	11076	5877	17376	2738	12003	18201	-13180	6752	19715
1.686	-13854	-4710	20707	-5847	-11996	20304	6932	-7986	20734	11071	5880	17351	2739	12000	18177	-13183	6749	19693
1.688	-13855	-4707	20683	-5853	-11998	20277	6923	-7982	20717	11066	5883	17327	2740	11997	18152	-13187	6746	19670
1.69	-13855	-4704	20659	-5860	-11999	20251	6915	-7978	20699	11061	5886	17303	2740	11995	18128	-13191	6743	19648
1.692	-13855	-4701	20635	-5866	-12001	20225	6907	-7974	20682	11056	5889	17279	2741	11992	18103	-13195	6740	19625
1.694	-13855	-4698	20612	-5873	-12002	20199	6899	-7970	20664	11051	5892	17255	2742	11989	18079	-13199	6737	19602
1.696	-13856	-4695	20588	-5879	-12003	20172	6890	-7966	20647	11046	5895	17231	2742	11986	18054	-13202	6734	19580
1.698	-13856	-4693	20564	-5886	-12005	20146	6882	-7962	20630	11041	5897	17206	2743	11983	18030	-13206	6731	19557
1.7	-13856	-4690	20540	-5892	-12006	20120	6874	-7958	20612	11036	5900	17182	2743	11980	18006	-13210	6728	19535
1.702	-13856	-4687	20517	-5899	-12008	20093	6866	-7954	20595	11031	5903	17158	2744	11977	17981	-13213	6725	19512
1.704	-13856	-4684	20493	-5906	-12009	20067	6858	-7950	20577	11026	5906	17134	2744	11974	17957	-13217	6722	19490
1.706	-13857	-4681	20469	-5912	-12011	20041	6850	-7946	20560	11021	5909	17110	2745	11971	17933	-13220	6719	19467
1.708	-13857	-4678	20446	-5919	-12012	20015	6841	-7942	20542	11015	5912	17086	2745	11967	17908	-13224	6716	19445
1.71	-13857	-4675	20422	-5925	-12013	19988	6833	-7938	20525	11010	5915	17062	2746	11964	17884	-13228	6713	19422
1.712	-13857	-4672	20398	-5932	-12015	19962	6825	-7934	20507	11005	5918	17038	2746	11961	17860	-13231	6710	19400
1.714	-13857	-4669	20375	-5939	-12016	19936	6817	-7930	20490	11000	5920	17014	2746	11958	17836	-13235	6707	19378
1.716	-13857	-4667	20351	-5945	-12018	19910	6809	-7926	20472	10995	5923	16990	2747	11955	17812	-13238	6704	19355
1.718	-13857	-4664	20328	-5952	-12019	19884	6801	-7922	20455	10989	5926	16966	2747	11952	17788	-13241	6701	19333
1.72	-13857	-4661	20304	-5959	-12021	19859	6793	-7918	20438	10984	5929	16943	2748	11949	17765	-13245	6698	19311
1.722	-13857	-4658	20281	-5965	-12022	19833	6785	-7914	20420	10979	5932	16919	2748	11946	17741	-13248	6695	19289
1.724	-13857	-4655	20258	-5972	-12024	19807	6777	-7909	20403	10974	5934	16896	2748	11942	17717	-13252	6692	19267
1.726	-13858	-4652	20235	-5978	-12025	19782	6770	-7905	20386	10968	5937	16872	2749	11939	17694	-13255	6689	19245
1.728	-13858	-4649	20211	-5985	-12027	19756	6762	-7901	20369	10963	5940	16849	2749	11936	17670	-13258	6687	19224
1.73	-13858	-4646	20188	-5992	-12028	19731	6754	-7897	20351	10958	5942	16826	2749	11933	17647	-13261	6684	19202
1.732	-13858	-4644	20165	-5998	-12030	19706	6746	-7893	20334	10953	5945	16802	2750	11930	17624	-13265	6681	19180
1.734	-13858	-4641	20143	-6005	-12031	19681	6739	-7889	20317	10947	5948	16779	2750	11926	17601	-13268	6678	19159
1.736	-13858	-4638	20120	-6011	-12032	19656	6731	-7885	20300	10942	5950	16757	2750	11923	17578	-13271	6675	19138
1.738	-13858	-4635	20097	-6018	-12034	19631	6723	-7881	20284	10937	5953	16734	2751	11920	17555	-13274	6672	19116
1.74	-13858	-4632	20075	-6024	-12035	19606	6716	-7877	20267	10932	5955	16711	2751	11917	17532	-13277	6669	19095
1.742	-13858	-4630	20052	-6030	-12037	19582	6709	-7873	20250	10927	5958	16689	2751	11914	17510	-13280	6667	19074
1.744	-13858	-4627	20030	-6037	-12038	19557	6701	-7869	20233	10921	5960	16666	2751	11911	17487	-13283	6664	19053
1.746	-13858	-4624	20008	-6043	-12040	19533	6694	-7865	20217	10916	5963	16644	2751	11908	17465	-13286	6661	19033
1.748	-13858	-4621	19986	-6050	-12041	19509	6686	-7861	20200	10911	5965	16622	2752	11904	17443	-13289	6658	19012
1.75	-13858	-4619	19964	-6056	-12043	19485	6679	-7857	20184	10906	5968	16600	2752	11901	17421	-13292	6656	18992
1.752	-13858	-4616	19943	-6062	-12044	19461	6672	-7853	20168	10901	5970	16578	2752	11898	17399	-13295	6653	18971
1.754	-13858	-4613	19921	-6068	-12045	19437	6665	-7849	20151	10896	5973	16556	2752	11895	17377	-13298	6650	18951
1.756	-13858	-4611	19900	-6075	-12047	19414	6658	-7845	20135	10891	5975	16535	2752	11892	17356	-13301	6648	18931
1.758	-13858	-4608	19878	-6081	-12048	19391	6651	-7842	20119	10886	5977	16514	2752	11889	17335	-13304	6645	18911
1.76	-13858	-4605	19857	-6087	-12050	19368	6644	-7838	20103	10881	5980	16492	2752	11886	17314	-13306	6643	18892
1.762	-13857	-4603	19836	-6093	-12051	19345	6637	-7834	20088	10876	5982	16472	2753	11883	17293	-13309	6640	18872
1.764	-13857	-4600	19816	-6099	-12053	19322	6630	-7830	20072	10871	5984	16451	2753	11879	17272	-13312	6637	18853
1.766	-13857	-4598	19795	-6105	-12054	19299	6624	-7826	20056	10866	5987	16430	2753	11876	17251	-13315	6635	18834
1.768	-13857	-4595	19775	-6111	-12055	19277	6617	-7823	20041	10861	5989	16410	2753	11873	17231	-13317	6632	18815
1.77	-13857	-4593	19754	-6117	-12057	19255	6610	-7819	20026	10856	5991	16389	2753	11870	17211	-13320	6630	18796
1.772	-13857	-4590	19734	-6123	-12058	19233	6604	-7815	20011	10851	5993	16369	2753	11867	17191	-13322	6628	18777
1.774	-13857	-4588	19715	-6129	-12060	19212	6597	-7811	19996	10846	5995	16349	2753	11864	17171	-13325	6625	18758
1.776	-13857	-4585	19695	-6134	-12061	19190	6591	-7808	19981	10841	5998	16330	2753	11861	17151	-13327	6623	18740
1.778	-13857	-4583	19675	-6140	-12062	19169	6585	-7804	19966	10837	6000	16310	2753	11858	17132	-13330	6620	18722
1.78	-13857	-4581	19656	-6146	-12064	19148	6579	-7800	19951	10832	6002	16291	2753	11855	17113	-13332	6618	18704
1.782	-13857	-4578	19637	-6151	-12065	19127	6572	-7797	19937	10827	6004	16272	2753	11853	17094	-13335	6616	18686
1.784	-13857	-4576	19618	-6157	-12066	19106	6566	-7793	19922	10823	6006	16253	2753	11850	17075	-13337	6613	18669
1.786	-13857	-4574	19600	-6162	-12067	19086	6560	-7790	19908	10818	6008	16235	2753	11847	17056	-13339	6611	18651
1.788	-13857	-4571	19581	-6168	-12069	19066	6554	-7786	19894	10814	6010	16216	2753	11844	17038	-13342	6609	18634
1.79	-13857	-4569	19563	-6173	-12070	19046	6549	-7783	19880	10809	6012	16198	2753	11841	17020	-13344	6607	18617
1.792	-13856	-4567	19545	-6179	-12071	19027	6543	-7780	19867	10805	6014	16180	2753	11838	17002	-13346	6604	18601
1.794	-13856	-4565	19527	-6184	-12073	19007	6537	-7776	19853	10800	6016	16162	2753	11836	16984	-13348	6602	18584
1.796	-13856	-4562	19510	-6189	-12074	18988	6532	-7773	19840	10796	6018	16145	2753	11833	16967	-13350	6600	18568
1.798	-13856	-4560	19492	-6194	-12075	18969	6526	-7769	19826	10791	6019	16127	2753	11830	16950	-13352	6598	18552
1.8	-13856	-4558	19475	-6199	-12076	18950	6521	-7766	19813	10787	6021	16110	2753	11827	16933	-13355	6596	18536
1.802	-13856	-4556	19458	-6204	-12077	18932	6515	-7763	19800	10783	6023	16093	2753	11825	16916	-13357	6594	18520
1.804	-13856	-4554	19441	-6209	-12079	18914	6510	-7760	19787	10779	6025	16077	2753	11822	16899	-13359	6592	18504
1.806	-13856	-4552	19425	-6214	-12080	18896	6505	-7757	19775	10775	6027	16060	2753	11819	16883	-13361	6590	18489
1.808	-13856	-4550	19409	-6219	-12081	18878	6500	-7753	19762	10770	6028	16044	2753	11817	16867	-13362	6588	18474
1.81	-13855	-4548	19393	-6224	-12082	18861	6495	-7750	19750	10766	6030	16028	2753	11814	16851	-13364	6586	18459
1.812	-13855	-4546	19377	-6228	-12083	18844	6490	-7747	19738	10762	6032	16013	2753	11812	16836	-13366	6584	18445
1.814	-13855	-4544	19362	-6233	-12084	18827	6485	-7744	19726	10758	6033	15997	2753	11809	16820	-13368	6582	18430
1.816	-13855	-4542	19346	-6237	-12085	18811	6480	-7741	19714	10755	6035	15982	2753	11807	16805	-13370	6580	18416
1.818	-13855	-4540	19331	-6242	-12086	18794	6475	-7738	19703	10751	6037	15967	2753	11804	16790	-13372	6579	18402
1.82	-13855	-4539	19317	-6246	-12087	18778	6471	-7736	19691	10747	6038	15952	2753	11802	16776	-13373	6577	18388
1.822	-13855	-4537	19302	-6251	-12088	18763	6466	-7733	19680	10743	6040	15938	2753	11800	16761	-13375	6575	18375
1.824	-13854	-4535	19288	-6255	-12089	18747	6462	-7730	19669	10740	6041	15924	2753	11797	16747	-13377	6573	18362
1.826	-13854	-4533	19274	-6259	-12090	18732	6457	-7727	19658	10736	6043	15910	2752	11795	16733	-13378	6572	18349
1.828	-13854	-4532	19260	-6263	-12091	18717	6453	-7724	19648	10732	6044	15896	2752	11793	16720	-13380	6570	18336
1.83	-13854	-4530	19246	-6267	-12092	18702	6449	-7722	19637	10729	6045	15883	2752	11791	16706	-13381	6568	18323
1.832	-13854	-4528	19233	-6271	-12093	18688	6445	-7719	19627	10725	6047	15869	2752	11788	16693	-13383	6567	18311
1.834	-13854	-4527	19220	-6275	-12094	18674	6441	-7717	19617	10722	6048	15856	2752	11786	16680	-13384	6565	18299
1.836	-13854	-4525	19207	-6279	-12095	18660	6437	-7714	19607	10719	6049	15844	2752	11784	16668	-13386	6564	18287
1.838	-13853	-4523	19195	-6282	-12096	18646	6433	-7712	19597	10715	6051	15831	2752	11782	16656	-13387	6562	18276
1.84	-13853	-4522	19183	-6286	-12097	18633	6429	-7709	19588	10712	6052	15819	2752	11780	16643	-13389	6561	18264
1.842	-13853	-4520	19170	-6290	-12098	18620	6426	-7707	19578	10709	6053	15807	2752	11778	16632	-13390	6559	18253
1.844	-13853	-4519	19159	-6293	-12099	18607	6422	-7704	19569	10706	6054	15796	2752	11776	16620	-13391	6558	18242
1.846	-13853	-4518	19147	-6297	-12099	18595	6419	-7702	19560	10703	6056	15784	2752	11774	16609	-13392	6557	18231
1.848	-13853	-4516	19136	-6300	-12100	18583	6415	-7700	19551	10700	6057	15773	2752	11772	16598	-13394	6555	18221
1.85	-13853	-4515	19125	-6303	-12101	18571	6412	-7698	19543	10697	6058	15762	2751	11770	16587	-13395	6554	18211
1.852	-13852	-4513	19114	-6306	-12102	18559	6409	-7695	19534	10694	6059	15752	2751	11769	16576	-13396	6553	18201
1.854	-13852	-4512	19104	-6310	-12102	18548	6406	-7693	19526	10691	6060	15741	2751	11767	16566	-13397	6551	18191
1.856	-13852	-4511	19093	-6313	-12103	18537	6403	-7691	19518	10689	6061	15731	2751	11765	16556	-13398	6550	18182
1.858	-13852	-4510	19083	-6316	-12104	18526	6400	-7689	19510	10686	6062	15721	2751	11764	16546	-13399	6549	18172
1.86	-13852	-4508	19074	-6318	-12105	18516	6397	-7687	19503	10684	6063	15711	2751	11762	16536	-13400	6548	18163
1.862	-13852	-4507	19064	-6321	-12105	18506	6394	-7685	19495	10681	6064	15702	2751	11760	16527	-13401	6547	18155
1.864	-13851	-4506	19055	-6324	-12106	18496	6391	-7683	19488	10679	6065	15693	2751	11759	16518	-13402	6546	18146
1.866	-13851	-4505	19046	-6327	-12106	18486	6388	-7682	19481	10676	6066	15684	2751	11757	16509	-13403	6545	18138
1.868	-13851	-4504	19037	-6329	-12107	18477	6386	-7680	19474	10674	6067	15676	2751	11756	16501	-13404	6544	18130
1.87	-13851	-4503	19029	-6332	-12108	18468	6383	-7678	19467	10672	6068	15667	2751	11754	16492	-13405	6543	18122
1.872	-13851	-4502	19020	-6334	-12108	18459	6381	-7676	19461	10669	6069	15659	2750	11753	16484	-13406	6542	18114

## Sheet: B
time (s)	X-position of bullet01(mm)	Y-position of bullet01(mm)	Z-position of bullet01(mm)	X-position of bullet02 (mm)	Y-position of bullet02(mm)	Z-position of bullet02(mm)	X-position of bullet03 (mm)	Y-position of bullet03(mm)	Z-position of bullet03(mm)	X-position of bullet04(mm)	Y-position of bullet04(mm)	Z-position of bullet04(mm)
0.022	43462.1	55340.6	-3875.22	43496.7	54490	-2915.18	43454.5	53529.9	-3712.29	43377	54319	-4622.64
0.024	43450.1	55362.7	-3876.41	43483.8	54490.7	-2893.07	43443.4	53508.7	-3711.45	43363.8	54318.9	-4644.07
0.026	43437.6	55385.5	-3877.67	43470.2	54491.2	-2870.02	43431.7	53486.9	-3710.41	43350.1	54318.6	-4666.16
0.028	43424.7	55408.9	-3879.03	43455.7	54491.4	-2845.86	43419.3	53464.4	-3709.06	43335.8	54318.1	-4688.77
0.03	43411.4	55433.1	-3880.44	43440.1	54491.1	-2820.07	43406.6	53441.4	-3707.69	43320.8	54317.3	-4711.84
0.032	43397.8	55458	-3881.96	43425.5	54491.6	-2795.09	43393.4	53417.8	-3706.22	43305.4	54316.5	-4735.47
0.034	43383.6	55483.4	-3883.43	43410.7	54492.6	-2770.09	43379.6	53393.3	-3704.54	43289.6	54315.7	-4759.78
0.036	43368.9	55509.4	-3884.9	43395.2	54493.3	-2744.34	43365.2	53368.1	-3702.59	43273.3	54314.9	-4784.79
0.038	43354	55536.3	-3886.51	43378.6	54493.5	-2716.78	43350.3	53342	-3700.48	43256.5	54314.1	-4810.45
0.04	43338.7	55563.6	-3888.09	43361.7	54493.7	-2688.98	43334.9	53315.3	-3698.3	43239.4	54313.3	-4836.76
0.042	43322.9	55591.4	-3889.63	43344.5	54493.8	-2660.61	43319.3	53288.1	-3696.19	43222	54312.6	-4863.76
0.044	43306.6	55619.9	-3891.26	43327	54494.2	-2631.84	43302.9	53260	-3693.79	43204.1	54311.9	-4891.38
0.046	43289.7	55648.9	-3892.89	43309	54494.3	-2602.39	43286.2	53231.5	-3691.35	43185.7	54311.3	-4919.71
0.048	43272.4	55678.5	-3894.62	43290.5	54494.5	-2572.4	43269.5	53202.9	-3689.06	43166.9	54310.8	-4948.78
0.05	43254.9	55708.7	-3896.22	43270.9	54493.6	-2541.53	43252.1	53173.5	-3686.54	43147.7	54310.3	-4978.45
0.052	43236.7	55739.2	-3897.93	43252.5	54494.9	-2511	43234.4	53143.6	-3684.06	43128.1	54309.7	-5008.69
0.054	43218.2	55770.5	-3899.8	43234	54496.8	-2480.09	43216.3	53113.2	-3681.48	43108.1	54309.2	-5039.66
0.056	43199.2	55802.2	-3901.44	43214.6	54498	-2448.51	43197.8	53082.2	-3678.78	43087.4	54308.4	-5071.2
0.058	43179.8	55834.6	-3903.45	43195.1	54499.4	-2416.48	43179	53050.8	-3676.06	43066.4	54307.6	-5103.35
0.06	43159.8	55867.5	-3905.55	43175.1	54500.6	-2383.93	43159.9	53019.1	-3673.33	43045	54306.7	-5136
0.062	43139.6	55900.9	-3907.26	43154.7	54501.7	-2350.95	43140.5	52986.9	-3670.58	43023.2	54305.8	-5169.08
0.064	43119.2	55935.4	-3909.34	43134	54503.1	-2317.65	43120.8	52954.2	-3667.75	43001	54304.9	-5202.63
0.066	43098.6	55970.5	-3911.84	43113.1	54504.4	-2283.92	43100.7	52921.2	-3664.84	42978.6	54303.9	-5236.58
0.068	43078	56006.1	-3914.15	43091.9	54505.9	-2249.84	43080.3	52887.8	-3661.86	42955.6	54302.6	-5270.8
0.07	43057.2	56042.1	-3916.64	43070.3	54507.3	-2215.28	43059.6	52854.1	-3658.85	42932.2	54301.3	-5305.49
0.072	43036.4	56078.6	-3919.23	43048.3	54508.6	-2180.18	43038.7	52820	-3655.82	42908.5	54299.9	-5340.6
0.074	43015.2	56115.5	-3921.76	43026	54510	-2144.69	43017.6	52785.7	-3652.78	42884.4	54298.3	-5376.03
0.076	42993.7	56152.8	-3924.5	43003.6	54511.5	-2109.01	42996.1	52751.1	-3649.67	42859.7	54296.5	-5411.44
0.078	42971.6	56190.1	-3927.07	42981.1	54513.2	-2073.25	42974.3	52716.3	-3646.48	42834.9	54294.8	-5447.09
0.08	42948.8	56227.6	-3929.74	42958.1	54514.7	-2037.19	42952.3	52681.1	-3643.25	42809.7	54292.9	-5482.98
0.082	42925.6	56265.4	-3932.38	42935.1	54516.4	-2000.93	42930.1	52645.8	-3640.03	42783.9	54290.7	-5519.02
0.084	42902.2	56303.5	-3935.04	42912.1	54518.2	-1964.71	42907.8	52610.3	-3636.8	42757.9	54288.4	-5555.36
0.086	42878.4	56341.9	-3937.73	42889.1	54520.3	-1928.51	42885.2	52574.8	-3633.5	42731.6	54286.1	-5591.92
0.088	42854.4	56380.7	-3940.49	42865.8	54522.3	-1892.01	42862.4	52539.4	-3630.2	42704.8	54283.5	-5628.59
0.09	42830.1	56419.9	-3943.24	42842.5	54524.4	-1855.51	42839.5	52503.9	-3626.88	42678.6	54281.9	-5665.87
0.092	42805.9	56459.9	-3946.13	42819.2	54526.6	-1819.13	42816.5	52468.3	-3623.6	42651.8	54279.8	-5703
0.094	42781.2	56500	-3948.96	42795.9	54529	-1782.84	42793.3	52432.6	-3620.24	42624.9	54277.7	-5740.27
0.096	42755.6	56539.9	-3951.53	42772.5	54531.5	-1746.51	42769.9	52396.8	-3616.79	42597.7	54275.5	-5777.66
0.098	42728.9	56579.9	-3953.8	42748.9	54534	-1710	42746.3	52361	-3613.22	42570.5	54273.4	-5815.22
0.1	42704.9	56621	-3956.68	42725	54536.4	-1673.27	42722.7	52325.2	-3609.66	42543.3	54271.5	-5853.02
0.102	42681.2	56662.5	-3959.92	42700.8	54538.7	-1636.39	42698.9	52289.4	-3606.09	42515.9	54269.3	-5890.85
0.104	42657.4	56704.1	-3963.23	42676.6	54541	-1599.41	42675	52253.6	-3602.41	42488.3	54267.1	-5928.76
0.106	42633	56745.4	-3966.48	42653	54543.7	-1563.29	42651	52218	-3598.66	42460.7	54264.7	-5966.16
0.108	42608.5	56786.6	-3969.84	42629.4	54546.7	-1527.51	42627	52182.4	-3594.81	42433.1	54262.5	-6003.9
0.11	42583.9	56827.9	-3973.12	42605.8	54549.6	-1491.58	42602.9	52147	-3590.93	42405.4	54260.2	-6041.57
0.112	42559.2	56869.1	-3976.33	42582.3	54552.4	-1456.18	42578.9	52111.9	-3587.06	42377.6	54257.8	-6079.09
0.114	42534.4	56910	-3979.47	42558.5	54555.1	-1420.71	42554.8	52077	-3583.15	42349.8	54255.4	-6116.46
0.116	42509.3	56950.8	-3982.54	42535.1	54558	-1385.69	42530.9	52042.4	-3579.21	42322	54253	-6153.7
0.118	42484	56991.3	-3985.56	42511.7	54560.9	-1351.12	42506.8	52008.1	-3575.16	42294.3	54250.5	-6190.79
0.12	42458.7	57031.6	-3988.53	42488.2	54563.8	-1316.66	42482.9	51974.1	-3571.12	42266.6	54247.9	-6227.62
0.122	42433.6	57071.6	-3991.51	42464.6	54566.5	-1282.26	42458.9	51940.2	-3567	42238.9	54245.4	-6264.21
0.124	42408.5	57111.2	-3994.42	42440.8	54569.1	-1248.01	42435.2	51907.1	-3562.95	42211.3	54242.8	-6300.5
0.126	42383.1	57150.3	-3997.24	42417	54571.6	-1213.89	42411.5	51874.3	-3558.82	42183.7	54240.2	-6336.54
0.128	42357.7	57189	-4000.01	42394.4	54574.6	-1181.05	42387.8	51841.8	-3554.61	42156.3	54237.6	-6372.1
0.13	42332.5	57227.2	-4002.76	42372.2	54577.8	-1148.97	42364.3	51809.9	-3550.45	42129	54234.8	-6407.21
0.132	42307.5	57265.1	-4005.52	42349.4	54580.6	-1116.77	42340.9	51778.2	-3546.24	42101.9	54232.1	-6442.04
0.134	42282.4	57302.5	-4008.2	42326.8	54583.3	-1084.98	42317.7	51747.2	-3542.02	42075	54229.4	-6476.16
0.136	42257.3	57339.4	-4010.81	42304.3	54585.9	-1053.62	42294.6	51716.7	-3537.77	42048.2	54226.7	-6510.12
0.138	42232.6	57375.8	-4013.46	42283.1	54589.1	-1024.03	42271.7	51686.9	-3533.54	42021.6	54223.9	-6543.29
0.14	42208	57411.4	-4016.06	42262.5	54592.5	-995.533	42249.2	51657.8	-3529.36	41995.2	54220.9	-6575.41
0.142	42183.9	57446.2	-4018.47	42242	54595.7	-967.381	42227	51629.4	-3525.25	41969.1	54217.9	-6606.84
0.144	42159	57480.9	-4020.52	42220.9	54598.1	-938.591	42206	51602	-3521.93	41943.7	54215.3	-6638.48
0.146	42134.6	57515.4	-4022.53	42200.5	54600.8	-910.331	42184.3	51574.5	-3518.39	41919.1	54213.2	-6670.22
0.148	42110.4	57549.5	-4024.45	42180.1	54603.5	-882.26	42163	51547.1	-3514.89	41894.4	54210.8	-6701.77
0.15	42086.4	57583.7	-4026.55	42159.8	54606.3	-854.425	42141.5	51520.1	-3511.34	41869.1	54208.2	-6733.2
0.152	42062.2	57617.3	-4028.38	42139.7	54609.3	-826.952	42120.3	51493.2	-3507.85	41844.1	54206	-6764.76
0.154	42038.3	57651.2	-4030.73	42119.6	54612.1	-799.55	42099.3	51466.4	-3504.34	41818.8	54203.6	-6796.43
0.156	42013.9	57684.3	-4032.59	42099.4	54614.8	-772.282	42078.2	51439.9	-3500.8	41793.4	54202	-6828.29
0.158	41989.7	57717.5	-4034.64	42079.4	54617.6	-745.226	42056.8	51412.3	-3496.85	41768.1	54200.1	-6860.06
0.16	41965.2	57750.4	-4036.67	42059.4	54620.6	-718.346	42035.5	51384.9	-3492.9	41742.9	54197.9	-6891.13
0.162	41940.9	57783.1	-4038.69	42040.2	54623.9	-692.385	42014.1	51357.5	-3488.93	41717.3	54194.7	-6920.49
0.164	41916.8	57815.6	-4040.44	42020.7	54627	-666.589	41993	51330.9	-3485.02	41693.6	54192.7	-6950.15
0.166	41892.6	57847.9	-4042.24	42001.6	54630.1	-640.744	41972	51304.5	-3481.09	41668.3	54190.2	-6979.19
0.168	41868.4	57880.1	-4044.14	41982.3	54633.3	-615.139	41950.6	51278	-3477.04	41643.3	54187.9	-7009.35
0.17	41844.1	57912.2	-4045.97	41963.5	54636.6	-589.611	41929.2	51251.7	-3472.94	41617.6	54184.9	-7037.92
0.172	41819.9	57943.9	-4047.7	41944.6	54640	-564.301	41907.8	51225.6	-3469.05	41591.7	54181.6	-7066.71
0.174	41795.9	57975.6	-4049.47	41925.7	54643.2	-539.217	41886.2	51199.4	-3465.02	41565.9	54178.4	-7095.46
0.176	41772	58007.3	-4051.47	41906.6	54646.3	-514.071	41864.5	51173.5	-3460.99	41540.2	54175.3	-7124.03
0.178	41747.6	58038.4	-4053.01	41887.1	54649	-488.517	41842.4	51147.3	-3456.76	41514.5	54172.4	-7152.64
0.18	41723.5	58069.4	-4054.59	41867.8	54651.9	-463.401	41820.6	51121.9	-3452.68	41488.7	54169.1	-7181.07
0.182	41699.8	58100.6	-4056.32	41848.3	54654.4	-438.203	41798.9	51096.4	-3448.56	41462.8	54165.6	-7209.28
0.184	41675.6	58131.4	-4057.49	41828.6	54656.9	-413.148	41777.1	51071	-3444.45	41437.2	54162.3	-7237.45
0.186	41652	58165.7	-4059.72	41809.2	54659.4	-388.402	41755.2	51045.9	-3440.38	41412	54159.5	-7265.97
0.188	41627.8	58196.1	-4061.33	41790	54661.9	-363.56	41734.2	51021.7	-3436.79	41386.8	54156.6	-7294.78
0.19	41602.7	58226.3	-4062.36	41770.8	54664.5	-339.105	41713.2	50997.6	-3433.26	41361.6	54153.6	-7323.8
0.192	41578.5	58256.8	-4063.68	41751.5	54666.7	-314.62	41692	50973.5	-3429.62	41336.5	54150.7	-7352.56
0.194	41554.4	58287.2	-4065.1	41732.3	54669.2	-290.318	41670.7	50949.2	-3425.85	41311.4	54147.7	-7381.17
0.196	41530.2	58317.4	-4066.51	41713	54671.4	-265.862	41649.4	50925.1	-3422.17	41286.2	54144.7	-7409.6
0.198	41505.5	58347.1	-4067.61	41693.5	54673.5	-241.6	41628.2	50901.2	-3418.46	41261	54141.6	-7437.81
0.2	41481.6	58377.5	-4069.47	41674.1	54675.6	-217.353	41607.6	50877.5	-3414.67	41237.4	54139.6	-7466.79
0.202	41458	58407.7	-4071.43	41654.6	54677.7	-193.287	41586.6	50853.5	-3410.59	41212.2	54136.2	-7494.61
0.204	41434.5	58437.7	-4073.46	41635.4	54679.8	-169.424	41565.8	50829.7	-3406.86	41187.2	54133	-7522.45
0.206	41410.8	58467.5	-4075.33	41616.1	54681.9	-145.808	41544.9	50806	-3403.38	41162.1	54129.6	-7550.19
0.208	41387.2	58497.2	-4077.19	41597.2	54684.5	-122.366	41524.2	50782.4	-3399.54	41137.1	54126.5	-7577.84
0.21	41364	58526.9	-4079.11	41578.2	54687	-98.7355	41503.5	50758.8	-3395.79	41112	54123.1	-7605.25
0.212	41341.3	58556.5	-4080.93	41558.9	54689.1	-75.0218	41482.8	50735.3	-3392.04	41086.9	54119.7	-7632.31
0.214	41319.2	58586.2	-4082.91	41540	54692	-51.5373	41461.6	50711.1	-3388.04	41062	54116.5	-7659.08
0.216	41297.5	58615.2	-4084.83	41520.6	54694.3	-27.8916	41440	50686.6	-3383.76	41037.1	54113.3	-7685.78
0.218	41274.3	58643.4	-4086.54	41501.1	54696.7	-4.29095	41418.4	50662.2	-3379.59	41012.3	54110.2	-7712.37
0.22	41251.4	58671.7	-4088.35	41481.7	54699.1	19.2195	41397	50638	-3375.48	40987.6	54107	-7738.76
0.222	41228.9	58699.8	-4090.07	41462.6	54701.6	42.4644	41376.3	50614.9	-3371.94	40962.9	54103.7	-7764.95
0.224	41206.6	58727.6	-4091.68	41443.4	54704.1	65.526	41355.7	50591.9	-3368.46	40937.9	54100.2	-7790.92
0.226	41184.5	58755.2	-4093.3	41424.2	54706.7	88.5216	41335	50568.7	-3364.95	40913	54096.6	-7816.42
0.228	41163	58783.1	-4095.11	41404.8	54709.1	111.553	41314.3	50545.8	-3361.47	40888.1	54093	-7841.95
0.23	41142	58810.9	-4096.95	41385.5	54711.6	134.622	41293.4	50522.5	-3357.83	40863.3	54089.6	-7867.5
0.232	41119.5	58838.3	-4098.62	41365.9	54714	158.086	41272.3	50498.9	-3354.01	40838.5	54086.1	-7892.94
0.234	41097.4	58865.2	-4100.23	41347.4	54717.1	180.44	41251	50475	-3350.14	40813.8	54082.8	-7918.34
0.236	41075.4	58891.7	-4101.53	41327.9	54719.5	204.052	41229.6	50451.2	-3346.28	40789.3	54079.6	-7943.81
0.238	41054.1	58918.2	-4102.98	41308.4	54722.1	227.445	41207.9	50426.9	-3342.07	40765	54076.6	-7969.3
0.24	41033.3	58944.6	-4104.54	41288.8	54724.8	250.874	41186	50402.5	-3337.83	40740.5	54073.5	-7994.57
0.242	41013.3	58970.9	-4106.2	41269.1	54727.4	274.239	41164	50377.9	-3333.53	40716.2	54070.4	-8019.87
0.244	40991.5	58996.6	-4107.68	41249.3	54730	297.53	41142.9	50354.1	-3329.76	40691.9	54067.3	-8045.23
0.246	40969.8	59022.2	-4109.03	41229.8	54732.4	320.443	41121.5	50330.2	-3325.81	40667.7	54064.3	-8070.56
0.248	40948.5	59047.4	-4110.47	41210.6	54735.4	342.961	41100.1	50306.3	-3321.87	40643.7	54061.5	-8096.26
0.25	40927.2	59072	-4111.82	41191.2	54738.4	366.027	41078.5	50282.3	-3317.83	40619.8	54058.9	-8121.87
0.252	40905.9	59096.7	-4113.15	41171.4	54741.2	389.342	41056.8	50258.2	-3313.74	40598.9	54060.3	-8149.06
0.254	40884.6	59121.1	-4114.65	41151.4	54743.8	412.725	41035.6	50235.3	-3310.08	40575.2	54058.1	-8174.86
0.256	40863.3	59145.2	-4116.19	41131.3	54746.3	436.055	41013.8	50211.8	-3306.07	40551.1	54055.6	-8200.22
0.258	40842	59169.1	-4117.69	41111.2	54748.7	459.438	40991.8	50188.3	-3301.94	40527	54053	-8225.18
0.26	40820.6	59192.7	-4119.23	41091.1	54751.2	482.348	40969.4	50164.4	-3297.55	40502.9	54050.3	-8249.7
0.262	40799.4	59216.4	-4120.86	41071.2	54754.1	505.247	40946.8	50140.2	-3292.99	40478.8	54047.5	-8273.97
0.264	40778.1	59239.8	-4122.27	41051.5	54757.5	527.812	40924	50116	-3288.29	40454.9	54044.8	-8298.2
0.266	40756.8	59263.1	-4123.64	41031.9	54760.7	550.104	40900.8	50091	-3282.41	40431	54042.4	-8322.53
0.268	40735.7	59286.2	-4124.93	41011.9	54764.5	573.11	40878.7	50067.9	-3277.47	40407.2	54040	-8346.85
0.27	40714.6	59308.9	-4126.07	40991.9	54768.1	596.109	40856.8	50045.3	-3272.71	40383.3	54037.5	-8371.02
0.272	40693.6	59331.6	-4127.13	40972.1	54771.8	618.892	40834.7	50022.1	-3267.88	40359.5	54035.1	-8395.09
0.274	40672.5	59354.1	-4128.5	40952.7	54775.6	641.282	40812.5	49998.7	-3263.15	40335.8	54032.8	-8419.08
0.276	40651.4	59376.5	-4129.89	40933.8	54779.9	662.614	40790	49974.8	-3258.18	40312.3	54030.8	-8443.13
0.278	40630.4	59398.9	-4131.25	40913.6	54783.4	685.29	40767.8	49951.4	-3253.37	40288.8	54028.9	-8467.24
0.28	40609.7	59421.5	-4132.69	40893	54786.6	708.54	40745.5	49927.9	-3248.6	40265.2	54026.8	-8491.03
0.282	40589.1	59443.8	-4134.11	40872.6	54789.8	731.753	40723.4	49904.4	-3243.98	40241.6	54024.6	-8514.84
0.284	40568.4	59465.5	-4135.36	40852.8	54793.4	753.788	40701.3	49881	-3239.45	40218	54022.8	-8538.68
0.286	40547.5	59487.1	-4136.59	40832.7	54797.1	776.131	40679.2	49857.7	-3234.85	40194.4	54021	-8562.49
0.288	40526.6	59508.6	-4137.85	40812.6	54800.8	798.451	40656.8	49834.2	-3230.09	40170.9	54019	-8586.25
0.29	40505.8	59530.1	-4139.06	40792.2	54804.3	820.93	40634.4	49810.7	-3225.36	40147.3	54017.3	-8609.68
0.292	40485.3	59551.6	-4140.31	40771.9	54808.1	843.261	40611.9	49787.1	-3220.62	40123.6	54015.5	-8633.18
0.294	40464.8	59573	-4141.48	40751.7	54811.8	865.595	40589	49762.8	-3215.66	40099.8	54013.8	-8656.53
0.296	40444.2	59594.4	-4142.84	40732.2	54816.8	887.528	40566.5	49739.1	-3210.9	40076.1	54012	-8679.76
0.298	40423.8	59615.9	-4144.15	40711.1	54819.4	910.351	40544	49715.7	-3206.15	40052.4	54010.2	-8702.95
0.3	40403.2	59636.5	-4145.11	40689.5	54821.4	933.41	40522.3	49693.4	-3201.85	40028.8	54008.3	-8725.84
0.302	40382.7	59657.3	-4146.34	40668.3	54823.9	956.423	40500.5	49671.1	-3197.63	40005.4	54006.4	-8748.6
0.304	40362.4	59677.8	-4147.25	40646.5	54825.1	979.752	40478.6	49648.6	-3193.29	39981.9	54004.5	-8771.13
0.306	40342.3	59698.4	-4148.09	40625.4	54826.7	1002.22	40456.8	49626.1	-3188.89	39958.3	54002.6	-8793.53
0.308	40322.2	59719.1	-4149.43	40604.3	54828.3	1024.61	40434.9	49603.6	-3184.4	39934.9	54000.5	-8815.26
0.31	40302.1	59739.3	-4150.57	40582.8	54829.5	1047.43	40413	49581.2	-3179.92	39911.5	53998.5	-8837.21
0.312	40282	59759.2	-4150.65	40561.2	54830.7	1070.4	40391.3	49558.9	-3175.33	39887.7	53996.1	-8858.87
0.314	40261.6	59779	-4151.09	40539.2	54831.5	1093.59	40369.6	49536.8	-3170.99	39864.1	53994	-8880.55
0.316	40241.1	59798.8	-4151.41	40518.1	54832.8	1115.85	40348	49514.7	-3166.61	39840.6	53992	-8902.07
0.318	40220.2	59818.5	-4151.71	40496.7	54833.9	1138.1	40326.3	49492.7	-3162.08	39817.1	53989.9	-8923.42
0.32	40199.2	59838.2	-4152.12	40475.5	54835.3	1160.15	40304.7	49470.6	-3157.55	39793.9	53987.9	-8944.66
0.322	40178.1	59857.9	-4152.38	40454	54836.3	1182.4	40283.1	49448.7	-3153.14	39771	53986.1	-8966.2
0.324	40157.3	59877.9	-4152.85	40432.3	54837.2	1204.76	40261.7	49426.8	-3148.7	39747.9	53984.4	-8987.76
0.326	40137	59898.1	-4153.21	40410.8	54838.2	1226.91	40240.1	49405.2	-3144.46	39724.9	53982.9	-9009.45
0.328	40116.6	59918.6	-4153.69	40389.5	54839.2	1248.81	40218.6	49383.7	-3140.24	39702.1	53981.6	-9031
0.33	40096.2	59938.9	-4153.59	40368.2	54840.2	1270.73	40196.9	49361.8	-3135.95	39679.6	53980.5	-9052.72
0.332	40075.9	59959.8	-4153.4	40346.6	54840.8	1292.73	40175.2	49340.1	-3131.76	39657.3	53979.6	-9074.42
0.334	40055.5	59979.8	-4153.15	40325.2	54841.6	1314.53	40153.6	49318.2	-3127.62	39635.4	53979	-9096.21
0.336	40035.3	59999.9	-4153.12	40303.5	54842.2	1336.46	40132	49296.3	-3123.42	39612.6	53977.5	-9117.6
0.338	40015.1	60019.7	-4153.04	40281.6	54842.7	1358.71	40110.3	49274.5	-3119.08	39590.5	53976.8	-9139.43
0.34	39995.2	60039.5	-4152.98	40259.4	54842.9	1381.15	40088.8	49252.8	-3114.7	39568.5	53976.1	-9161.39
0.342	39976.1	60059.6	-4153.21	40237.1	54843.2	1403.58	40067.3	49231.3	-3110.32	39546.5	53975.5	-9183.72
0.344	39958.1	60080	-4153.84	40214.8	54843.3	1425.89	40046.1	49209.9	-3105.98	39524.5	53974.9	-9205.6
0.346	39937.3	60099.3	-4153.91	40192.8	54843.5	1447.94	40024.8	49188.6	-3101.6	39502.3	53974	-9227.46
0.348	39915.9	60118.3	-4153.63	40171.1	54844	1469.73	40003.5	49167.4	-3097.27	39480.3	53973.6	-9249.44
0.35	39894.7	60137.3	-4153.3	40149.5	54844.5	1491.26	39982.3	49146.4	-3092.65	39458.5	53973.2	-9271.26
0.352	39873.8	60156.5	-4152.96	40127.2	54844.6	1513.41	39961.2	49125.4	-3088.09	39437.7	53974.4	-9294.33
0.354	39853	60175.7	-4152.63	40104.8	54844.4	1535.78	39940.2	49104.7	-3083.66	39416.6	53975.2	-9316.94
0.356	39832.1	60194.9	-4152.59	40082.4	54844.1	1557.85	39919.2	49084.1	-3079.27	39395.6	53976.3	-9339.86
0.358	39811	60214	-4152.63	40059.9	54844	1580.14	39898.2	49063.6	-3074.92	39374.7	53977.5	-9363.01
0.36	39790.1	60233.2	-4152.74	40037.8	54844.1	1602.1	39877.2	49043.3	-3070.71	39354	53978.8	-9386.64
0.362	39769.1	60252.2	-4152.74	40015.3	54844	1624.16	39856.4	49023.1	-3066.68	39332.8	53979.3	-9407.91
0.364	39748.4	60271.3	-4152.83	39992.9	54843.9	1646.29	39835.5	49003.1	-3062.7	39310.9	53979.3	-9428.33
0.366	39727.4	60290.2	-4152.49	39970.5	54843.7	1668.22	39814.7	48983.1	-3058.79	39289	53979.4	-9449.24
0.368	39706	60308.9	-4152.09	39948.6	54843.7	1689.75	39793.9	48963.5	-3055.05	39267.4	53979.6	-9470.44
0.37	39684.5	60327.5	-4151.68	39926.9	54843.9	1710.9	39773	48943.7	-3051.34	39245.7	53979.7	-9491.62
0.372	39663.3	60346.5	-4151.44	39905.8	54844.4	1731.52	39752.3	48924	-3047.81	39224.1	53979.8	-9512.5
0.374	39641.4	60365.4	-4151.71	39883.6	54844.3	1752.79	39731.5	48904.4	-3044.31	39202.5	53979.9	-9533.37
0.376	39620.5	60384.6	-4151.92	39861.2	54844	1774.22	39710.6	48884.8	-3040.82	39181.1	53980.4	-9554.36
0.378	39600	60403.8	-4152.3	39839.7	54844.2	1794.82	39689.8	48865.4	-3037.35	39159.5	53980.5	-9575.01
0.38	39579.6	60423	-4152.91	39818.5	54844.4	1815.08	39669.1	48846.1	-3033.87	39138	53980.6	-9595.75
0.382	39559.2	60441.8	-4153.48	39797.7	54844.9	1834.84	39648.4	48826.9	-3030.6	39116.4	53980	-9615.71
0.384	39538.6	60460.4	-4153.99	39775.8	54844.7	1855.55	39627.8	48807.6	-3027.31	39094.8	53979.6	-9635.85
0.386	39518	60479.1	-4154.6	39753.7	54844.2	1876.61	39607.1	48788.3	-3023.92	39073.2	53979.1	-9656.4
0.388	39497.3	60497.9	-4155.36	39731.9	54844.2	1897.11	39586.3	48769	-3020.34	39051.9	53978.8	-9677.12
0.39	39476.6	60516.9	-4156.09	39710.6	54844.4	1917.18	39565.9	48749.8	-3017.19	39030.4	53978.4	-9697.62
0.392	39456.3	60535.9	-4156.89	39689.3	54844.6	1937.23	39545.6	48730.8	-3014.12	39008.6	53977.6	-9717.46
0.394	39436	60554.8	-4157.62	39667.9	54844.6	1957.22	39525.5	48712.2	-3011.22	38987.2	53977.3	-9737.85
0.396	39415.8	60573.8	-4158.41	39646.6	54844.5	1977.06	39505.9	48694.3	-3008.61	38965.1	53976.5	-9756.81
0.398	39395.6	60592.9	-4159.27	39625.2	54844.2	1996.85	39485.9	48676.4	-3005.86	38942.8	53975.3	-9775.73
0.4	39375.2	60611.9	-4160.1	39604.1	54844.5	2016.31	39466	48658.5	-3003.09	38920.3	53973.9	-9793.96
0.402	39355	60631.3	-4161.15	39583.1	54844.8	2035.6	39446.2	48640.7	-3000.41	38898.4	53973.5	-9812.45
0.404	39334.9	60650.6	-4162.19	39562.5	54845.9	2054.57	39426.5	48623.1	-2997.9	38876.3	53972.5	-9830.38
0.406	39314.8	60669.9	-4163.34	39541.9	54846.8	2073.38	39406.9	48605.7	-2995.36	38853.9	53971.4	-9848.01
0.408	39294.8	60689.4	-4164.61	39520.5	54847.3	2092.76	39387.2	48588.4	-2992.78	38831.6	53970.4	-9866.68
0.41	39274.8	60708.9	-4165.89	39499.8	54847.8	2112.78	39367.2	48570.7	-2990.05	38809.6	53969.6	-9885.82
0.412	39255	60728.4	-4167.2	39479.4	54848.4	2132.33	39347.4	48553	-2987.44	38787.6	53968.5	-9904.77
0.414	39235.2	60747.8	-4168.55	39458.5	54848.7	2152.09	39327.5	48535.3	-2984.75	38765.2	53967.2	-9922.24
0.416	39215.6	60767.4	-4170.01	39437.5	54848.8	2171.58	39307.5	48517.6	-2981.99	38743.1	53966.1	-9940.83
0.418	39196	60787.2	-4171.63	39416.5	54848.9	2191.07	39287.5	48499.9	-2979.25	38721.6	53965.9	-9959.73
0.42	39176.3	60806.8	-4173.23	39395.6	54849.1	2210.15	39267.5	48482.2	-2976.54	38699.7	53965.1	-9978.26
0.422	39156.6	60826.4	-4174.77	39374.7	54849.3	2229.21	39247.7	48464.8	-2973.93	38677.9	53964.3	-9996.79
0.424	39137	60846	-4176.3	39353.8	54849.4	2248	39227.9	48447.3	-2971.32	38656	53963.4	-10015.1
0.426	39117.2	60865.6	-4177.86	39332.7	54849.4	2266.63	39208	48429.9	-2968.77	38634.2	53962.6	-10033.3
0.428	39097.5	60885.2	-4179.46	39311.7	54849.5	2285.06	39188.1	48412.4	-2966.11	38612.5	53961.8	-10051.5
0.43	39077.9	60904.7	-4181.09	39290.8	54849.9	2303.31	39168.1	48395	-2963.47	38591	53961.1	-10069.6
0.432	39058.4	60924.3	-4182.82	39270.3	54849.9	2321.84	39148.2	48377.6	-2960.88	38569.5	53960.7	-10088
0.434	39038.9	60944	-4184.74	39249.5	54850	2339.99	39128.4	48360.4	-2958.27	38547.9	53959.8	-10105.8
0.436	39019.6	60963.7	-4186.74	39228.5	54849.9	2358.46	39108.4	48343	-2955.57	38526.1	53958.7	-10123.5
0.438	39000.3	60983.5	-4188.75	39207.8	54850	2376.82	39088.8	48325.9	-2952.96	38504.5	53957.6	-10141.1
0.44	38981	61003.2	-4190.74	39187	54849.9	2395.22	39069.2	48308.8	-2950.44	38482.8	53956.4	-10158.6
0.442	38961.8	61022.9	-4192.72	39166.3	54849.9	2413.33	39049.6	48291.7	-2947.96	38461.3	53955.3	-10176
0.444	38942.7	61042.4	-4194.69	39145.8	54850	2431.49	39030.4	48274.8	-2945.45	38439.8	53954	-10193.5
0.446	38923.6	61062	-4196.69	39125.3	54850	2449.55	39010.2	48257.6	-2942.97	38416.7	53951.5	-10210
0.448	38904.6	61081.7	-4199.2	39105.1	54850.2	2467.41	38990	48240.5	-2940.61	38395	53950.1	-10227.2
0.45	38885.8	61101.5	-4201.82	39084.9	54850.4	2485.17	38969.6	48223.4	-2938.01	38373.4	53948.8	-10244.3
0.452	38866.9	61121.1	-4204.27	39064.6	54850.7	2502.86	38949.3	48206.3	-2935.21	38351.8	53947.4	-10261.2
0.454	38848.1	61140.7	-4206.73	39043.9	54850.4	2520.67	38928.8	48189.1	-2932.57	38330.2	53945.8	-10277.9
0.456	38829.3	61160.3	-4209.25	39023.2	54850.2	2538.25	38908.4	48172.1	-2929.87	38308.7	53944.2	-10294.5
0.458	38810.5	61179.9	-4211.73	39002.7	54850.5	2555.49	38887.8	48155	-2927.04	38287	53942.4	-10311
0.46	38791.7	61199.2	-4214.12	38981.9	54850.1	2572.71	38867.2	48138	-2924.12	38265.2	53940.4	-10327.3
0.462	38773	61218.6	-4216.48	38961.5	54850.5	2589.46	38846.5	48120.9	-2921.22	38243.6	53938.8	-10343.8
0.464	38754.2	61237.9	-4218.95	38941.2	54850.8	2606.05	38825.9	48103.9	-2918.26	38221.9	53936.6	-10360
0.466	38735.4	61257	-4221.44	38921	54851.2	2622.53	38805.2	48087	-2915.29	38200.1	53934.5	-10376
0.468	38716.4	61276.1	-4223.93	38899.8	54851.3	2639.35	38784.4	48070	-2912.14	38178.4	53932.4	-10392.1
0.47	38697.5	61295	-4226.24	38879.9	54851.6	2656.9	38763.6	48053.1	-2908.94	38156.8	53930.5	-10408
0.472	38678.5	61313.8	-4228.48	38859.9	54851.8	2674.68	38742.9	48036.3	-2905.73	38135.3	53928.6	-10424.2
0.474	38659.5	61332.1	-4230.55	38840.1	54852	2692.17	38722	48019.4	-2902.42	38113.5	53926.3	-10439.8
0.476	38640.5	61350.4	-4232.65	38820	54851.9	2709.63	38701.1	48002.5	-2899.08	38091.6	53923.9	-10455.2
0.478	38621.6	61368.2	-4234.69	38800.1	54852	2726.83	38680.1	47985.7	-2895.78	38069.7	53921.2	-10470.5
0.48	38602.6	61386.2	-4236.78	38779.2	54851.6	2745.05	38659.4	47969.2	-2892.61	38047.8	53918.6	-10485.7
0.482	38583.6	61404.1	-4238.79	38759	54851.8	2762.01	38638.7	47952.9	-2889.44	38026.1	53916.2	-10501
0.484	38564.5	61421.9	-4240.74	38739	54852.1	2779.06	38618.3	47936.7	-2886.57	38004.3	53913.8	-10516.2
0.486	38545.3	61439.5	-4242.59	38719.1	54852.5	2795.72	38598.1	47920.9	-2883.73	37982.7	53911.7	-10531.4
0.488	38526.1	61457.2	-4244.56	38699.5	54853.2	2812.25	38578.2	47905.5	-2881.18	37960.9	53909.3	-10546.4
0.49	38507	61474.7	-4246.41	38679.8	54854	2828.74	38557.9	47889.8	-2878.32	37939.2	53906.9	-10561.3
0.492	38487.5	61492.6	-4249.8	38660	54854.8	2845.02	38537.6	47874.2	-2875.42	37917.5	53904.6	-10576.1
0.494	38468.2	61509.8	-4251.37	38639.8	54855.4	2861.54	38517.1	47858.5	-2872.5	37895.8	53902.2	-10590.6
0.496	38449.2	61526.9	-4253.08	38619.6	54856	2878.02	38496.7	47842.8	-2869.39	37873.9	53899.8	-10604.9
0.498	38430	61544.1	-4254.77	38599.5	54856.7	2894.44	38476.1	47827.2	-2866.2	37852.2	53897.5	-10619.3
0.5	38410.7	61561.1	-4256.45	38579.3	54857.3	2910.86	38454.8	47810.5	-2862.43	37830.4	53895	-10633
0.502	38391.6	61578.2	-4258.15	38559.1	54858	2927.28	38433.8	47794.2	-2858.77	37808.7	53892.7	-10646.8
0.504	38372.5	61595.2	-4259.86	38539	54858.8	2943.6	38412.7	47777.9	-2854.93	37787.2	53890.5	-10660.6
0.506	38353.3	61612	-4261.49	38518.6	54859.4	2960.12	38391.7	47761.7	-2851.03	37765.2	53887.7	-10674.1
0.508	38333.9	61628.5	-4263	38498.3	54860.2	2976.38	38371	47746	-2847.19	37743.5	53885.3	-10687.8
0.51	38314.5	61644.9	-4264.54	38478	54861	2992.59	38350.3	47730.5	-2843.3	37721.7	53882.7	-10701.2
0.512	38295.1	61661.2	-4266.06	38457.4	54861.8	3009	38329.9	47715.7	-2840.44	37699.9	53880	-10714.5
0.514	38275.7	61677.5	-4267.54	38436	54861.2	3025.63	38308.3	47699.1	-2836.58	37678.1	53877.5	-10727.7
0.516	38256.2	61693.7	-4269.03	38416.5	54862	3039.47	38286.2	47682	-2832.54	37656.3	53874.9	-10740.8
0.518	38236.8	61709.8	-4270.55	38396.9	54862.9	3053.2	38264.2	47665.1	-2828.49	37634.4	53872.4	-10753.7
0.52	38217.3	61725.7	-4271.59	38377.3	54863.7	3066.85	38242.3	47648.4	-2824.51	37612.4	53869.5	-10766.6
0.522	38197.7	61741.1	-4272.37	38357.9	54864.8	3080.21	38220.5	47631.9	-2820.6	37590.4	53866.7	-10779.4
0.524	38178	61756.2	-4273.01	38338.4	54865.7	3093.52	38198.3	47615.1	-2816.55	37568.4	53863.6	-10792.1
0.526	38158.1	61771.1	-4273.58	38318.7	54866.3	3106.97	38176.2	47598.2	-2812.49	37547.1	53862.1	-10805.7
0.528	38138.1	61785.9	-4274.12	38299	54867	3120.32	38154.1	47581.6	-2808.46	37525.6	53860.6	-10819
0.53	38117.9	61800.7	-4274.53	38279.1	54867.5	3133.69	38132.2	47565.3	-2804.6	37504.2	53858.9	-10832.2
0.532	38097.7	61815.4	-4274.84	38259.3	54868.1	3147.04	38110.6	47549.1	-2801.27	37482.9	53857.2	-10845.4
0.534	38077.6	61830	-4275.06	38239.5	54868.6	3160.32	38088.3	47532.7	-2797.04	37461.1	53855.5	-10858.2
0.536	38057.5	61844.6	-4275.18	38219.6	54869.1	3173.51	38066.3	47516.7	-2793.07	37439.7	53853.8	-10871.4
0.538	38037.1	61858.8	-4275.18	38199.8	54869.4	3186.68	38044.3	47500.9	-2789.15	37418.4	53851.8	-10884.3
0.54	38016.7	61873.1	-4275.18	38179.9	54869.7	3199.75	38022.4	47485.3	-2785.26	37397	53849.8	-10897.1
0.542	37996.1	61887.1	-4275.02	38160.1	54870	3212.72	38000.4	47469.6	-2781.43	37375.8	53847.8	-10909.9
0.544	37975.5	61900.9	-4274.68	38140.2	54870.1	3225.66	37978.3	47453.7	-2777.54	37354.6	53845.8	-10922.7
0.546	37955.8	61917.1	-4275.03	38120.5	54870.4	3238.33	37955.5	47436.8	-2773.22	37333.1	53843.6	-10935.3
0.548	37935.5	61932.9	-4275.13	38100.7	54870.6	3250.86	37932.9	47419.9	-2768.85	37311.3	53841.2	-10947.8
0.55	37915.2	61948.3	-4275.19	38081.2	54871.9	3262.93	37910.3	47403.1	-2764.59	37289.6	53838.5	-10959.6
0.552	37894.2	61963.2	-4274.28	38061.2	54872.8	3275.75	37887.7	47386.3	-2760.38	37268	53836	-10971.4
0.554	37872.9	61977.8	-4273.15	38041.1	54874	3288.64	37865.2	47369.7	-2756.29	37246.4	53833.7	-10983.9
0.556	37851.4	61992.1	-4271.86	38021.3	54875.4	3301.09	37842.7	47353.4	-2752.32	37224.7	53831.3	-10996
0.558	37829.9	62006.7	-4271.19	38002.3	54878.6	3312.84	37820	47337	-2748.48	37203.4	53829.3	-11008.4
0.56	37808.4	62021	-4270.41	37983.5	54882.2	3324.29	37797.3	47320.6	-2744.48	37182.2	53827.4	-11020.9
0.562	37786.7	62036.2	-4269.82	37963.8	54884.6	3336.64	37774.9	47304.3	-2740.7	37161.1	53825.5	-11033.4
0.564	37764.8	62051.5	-4269.15	37944.4	54887.4	3348.41	37752.1	47287.8	-2736.92	37140	53823.8	-11046
0.566	37742.9	62066.2	-4268.27	37924.8	54889.9	3360.29	37729.3	47271.3	-2733.06	37118.7	53822.1	-11058.7
0.568	37720.9	62079.8	-4267.06	37905.2	54892.7	3371.94	37706.3	47254.8	-2729.16	37097.5	53820.7	-11071.4
0.57	37698.8	62093.6	-4265.82	37885.6	54894.7	3383.71	37683.4	47238.4	-2725.43	37076.4	53819.1	-11084.2
0.572	37676.7	62106.8	-4264.45	37865.9	54896.9	3395.56	37660.5	47221.9	-2720.96	37056.1	53818.2	-11097.4
0.574	37654.9	62120.1	-4262.9	37846.1	54899.8	3407.43	37637.3	47205.1	-2716.37	37035.6	53817	-11110.8
0.576	37632.8	62133.4	-4261.93	37826	54902.2	3419.52	37614.3	47188.7	-2711.89	37014.8	53815.9	-11124.1
0.578	37610.8	62146.4	-4261.07	37805.7	54904.6	3431.74	37591.4	47172.4	-2707.42	36994.1	53814.9	-11137.5
0.58	37589.1	62160	-4260.32	37785.4	54907.1	3443.97	37568.4	47156.1	-2702.96	36973.6	53814.1	-11151.1
0.582	37567.3	62173.5	-4259.39	37765.3	54909.6	3456.02	37545.9	47140.6	-2698.88	36953.1	53813.4	-11164.6
0.584	37545.3	62186.8	-4258.43	37745.1	54912.1	3468.07	37523.1	47124.8	-2694.76	36932.3	53812.4	-11177.9
0.586	37523.8	62200.5	-4257.92	37724.9	54914.6	3480.05	37500.3	47109.1	-2690.72	36911.7	53811.7	-11191.3
0.588	37502.3	62214.2	-4257.76	37704.7	54917.1	3492.01	37477.4	47093.5	-2686.78	36890.8	53810.8	-11204.1
0.59	37481.2	62227.8	-4257.72	37684.6	54919.8	3503.87	37454.6	47078	-2682.97	36869.9	53810	-11217.2
0.592	37460.2	62241.5	-4257.71	37664.5	54922.4	3515.68	37431.9	47062.6	-2679.31	36849.7	53809.8	-11230.6
0.594	37439.1	62255.1	-4257.77	37644.1	54924.8	3527.5	37409.1	47047.2	-2675.64	36829.2	53809.4	-11243.6
0.596	37417.8	62268.6	-4257.84	37623.7	54927.2	3539.24	37386.6	47032.1	-2672.31	36808.8	53809.1	-11256.8
0.598	37396.4	62281.8	-4257.95	37603	54929.4	3551.18	37363.7	47017.1	-2669.07	36787.3	53807.5	-11269.5
0.6	37374.8	62295	-4257.85	37582.9	54932	3562.67	37341	47002.1	-2665.97	36765.5	53805.8	-11281.9
0.602	37353.4	62307.7	-4257.44	37562.9	54934.6	3574.09	37318.2	46987.3	-2663.06	36743.3	53803.7	-11293.7
0.604	37331.8	62320.5	-4256.97	37542.7	54936.9	3585.51	37295.6	46972.5	-2660.27	36721.1	53801.7	-11305.1
0.606	37310.3	62333.3	-4256.44	37522.6	54939.2	3596.8	37272.8	46957.7	-2657.46	36699.1	53799.8	-11316
0.608	37288.8	62346	-4256.06	37502.5	54941.5	3608.13	37249.9	46942.7	-2654.55	36677.1	53798.4	-11328.7
0.61	37267.2	62358.5	-4255.59	37482.3	54943.9	3619.47	37227.4	46928	-2651.73	36655.7	53797.4	-11342.3
0.612	37246.1	62371.4	-4255.63	37462.1	54946.1	3630.82	37204.9	46913.3	-2649.04	36634.4	53796.5	-11355.5
0.614	37224.6	62383.6	-4255.42	37441.8	54948.2	3642.19	37182.4	46898.6	-2646.33	36613	53795.2	-11367.8
0.616	37203.4	62396.3	-4255.58	37421.4	54950.3	3653.5	37159.8	46883.9	-2643.63	36591.4	53794	-11380.1
0.618	37182.3	62408.8	-4255.76	37401	54952.2	3664.85	37137.3	46869.4	-2641	36570	53792.7	-11392.4
0.62	37162.2	62421.3	-4255.43	37380.5	54954.4	3676.16	37114.7	46854.6	-2638.27	36548.8	53791.3	-11404.1
0.622	37141.2	62433.3	-4255.2	37360.1	54956.5	3687.45	37092.2	46840	-2635.77	36527.3	53789.8	-11416
0.624	37119.6	62445.3	-4254.8	37339.5	54958.4	3698.76	37069.9	46825.6	-2633.43	36505.9	53788.4	-11427.6
0.626	37097.8	62456.9	-4254.12	37319	54960.6	3709.96	37047.4	46811.2	-2631.14	36484.1	53787.1	-11439.2
0.628	37076.6	62468.8	-4253.68	37298.4	54962.5	3721.24	37025.1	46796.9	-2628.95	36462.8	53786.5	-11451.3
0.63	37055.2	62480.8	-4253.13	37278	54964.5	3732.42	37002.9	46782.8	-2626.98	36441.1	53785.5	-11462.8
0.632	37033.8	62492.4	-4252.36	37257.6	54966.6	3743.55	36980.5	46768.6	-2624.63	36419.5	53784.7	-11474.3
0.634	37012.2	62503.9	-4251.5	37237.1	54968.4	3754.73	36958.3	46754.7	-2622.78	36397.7	53784	-11485.6
0.636	36990.7	62515.3	-4250.74	37216.6	54970.3	3765.88	36935.7	46740.8	-2620.58	36376	53783.4	-11496.9
0.638	36969.3	62526.7	-4250.02	37196	54972.1	3777.05	36913.2	46727	-2618.37	36354.2	53782.5	-11508.1
0.64	36947.8	62537.9	-4249.24	37175.5	54974	3788.12	36890.5	46713	-2616.07	36332.1	53781.6	-11518.7
0.642	36926.5	62548.9	-4248.51	37155	54976.2	3799.14	36867.4	46698.4	-2613.58	36310.6	53781.2	-11530.6
0.644	36905.2	62559.9	-4247.84	37134.6	54978.4	3810.11	36844.5	46683.9	-2611.21	36289.2	53781	-11542.1
0.646	36883.9	62570.9	-4247.11	37114	54980.2	3821.14	36821.5	46669.3	-2608.81	36268	53781	-11553.8
0.648	36862.5	62581.7	-4246.35	37093.5	54981.9	3832.17	36798.5	46654.9	-2606.32	36246.2	53780.1	-11564.9
0.65	36841.1	62592.4	-4245.54	37072.7	54982.8	3843.32	36775.5	46640.2	-2603.77	36224.7	53779.2	-11576.1
0.652	36819.7	62603.1	-4244.65	37052	54983.7	3854.52	36752.5	46625.2	-2601.28	36203.3	53778.4	-11587.2
0.654	36798.2	62613.5	-4243.66	37031.2	54984.4	3865.76	36729.4	46610.2	-2598.46	36181.9	53777.7	-11598.3
0.656	36775.9	62623.5	-4242.14	37010.1	54985.2	3876.13	36706.1	46595.1	-2595.54	36160.4	53777.2	-11609.4
0.658	36753.4	62633.3	-4240.53	36988.6	54985.8	3886.87	36682.9	46580.2	-2592.71	36139.1	53777.1	-11620.2
0.66	36732.1	62643.5	-4239.26	36967.8	54986.6	3897.25	36659.9	46565.4	-2589.95	36117.6	53776.8	-11631.2
0.662	36711.3	62653.5	-4238	36946.7	54987.6	3907.75	36637.1	46551	-2587.42	36096.4	53776.8	-11642.2
0.664	36690.6	62662.9	-4236.84	36925.6	54988.3	3918.25	36614.3	46536.8	-2584.97	36074.7	53776	-11652.8
0.666	36669.9	62673.1	-4236.05	36904.4	54988.7	3929.05	36591.4	46522.4	-2582.32	36053.3	53775.8	-11663.5
0.668	36649	62682.9	-4235.27	36883.3	54989	3939.71	36568.5	46508	-2579.66	36031.9	53775.5	-11674.2
0.67	36627.7	62692.7	-4234.27	36862.3	54989.1	3950.62	36545.7	46493.6	-2576.81	36010.5	53775.1	-11684.7
0.672	36606.8	62702.6	-4233.17	36841.4	54989.1	3961.61	36522.7	46479.2	-2574.13	35989.1	53774.8	-11695.1
0.674	36586	62712.5	-4232.32	36820.6	54989.1	3972.66	36499.9	46465	-2571.6	35967.6	53774.3	-11705.4
0.676	36565	62722.5	-4231.6	36799.9	54988.8	3983.77	36476.9	46450.5	-2568.9	35946.1	53773.6	-11715.4
0.678	36544.1	62732.3	-4230.77	36778.8	54988.3	3994.55	36453.8	46436	-2566.11	35924.4	53772.7	-11725.4
0.68	36523.2	62741.9	-4229.67	36757.7	54987.7	4005.51	36430.7	46421.5	-2563.34	35903	53772.1	-11735.3
0.682	36502.1	62751.2	-4228.35	36736.5	54987.2	4016.34	36407.8	46407.2	-2560.7	35881.6	53771.7	-11745.3
0.684	36480.8	62760.3	-4226.95	36715.4	54986.8	4027.1	36385	46393.1	-2558.27	35860.1	53771.1	-11755
0.686	36459.7	62769.4	-4225.96	36694	54986.3	4037.92	36362	46379	-2555.5	35838.7	53770.5	-11764.6
0.688	36438.8	62778.7	-4225.23	36672.6	54985.6	4048.75	36339.3	46365	-2553.06	35817.2	53769.6	-11774
0.69	36418	62788.1	-4224.65	36651.3	54984.9	4059.42	36316.3	46351.1	-2550.65	35795.8	53769.2	-11783.6
0.692	36397.3	62796.9	-4223.74	36629.9	54984	4070.24	36293.7	46337.3	-2548.35	35774.5	53768.9	-11793.1
0.694	36376.4	62805.6	-4222.33	36608.3	54982.9	4081.1	36271	46323.7	-2546.06	35753	53768.3	-11802.4
0.696	36355.2	62815	-4221.02	36586.6	54981.6	4092.04	36248.4	46310	-2543.74	35731.4	53767.3	-11811.3
0.698	36334.3	62824.8	-4219.98	36564.5	54979.7	4103.12	36225.8	46296.4	-2541.45	35709.9	53766.7	-11820.3
0.7	36313.6	62834.2	-4219.02	36542.8	54978.2	4114.2	36203.2	46282.9	-2539.12	35688.6	53766.3	-11829.4
0.702	36293	62842.8	-4217.99	36521.1	54976.6	4125.42	36180.7	46269.4	-2536.82	35666.6	53763.6	-11837.3
0.704	36272.7	62851.4	-4217.11	36499.5	54974.8	4137.09	36158.3	46256.1	-2534.66	35645.5	53763.5	-11846.3
0.706	36252.2	62860.1	-4216.43	36477.7	54973	4148.82	36135.8	46242.8	-2532.49	35624.3	53763.4	-11855.2
0.708	36231.8	62869.7	-4216.06	36455.9	54970.9	4160.84	36113.7	46229.9	-2530.47	35602.7	53762.4	-11863.5
0.71	36211.3	62878.9	-4215.4	36434.2	54968.4	4173.05	36091.6	46216.9	-2528.21	35581.3	53761.9	-11871.9
0.712	36190.7	62887	-4214.27	36412.3	54965.7	4185.39	36069.5	46204.2	-2526.27	35559.9	53761.3	-11880.2
0.714	36170	62895	-4212.95	36391.6	54963.2	4197.52	36047.5	46191.5	-2524.42	35538.5	53760.8	-11888.5
0.716	36149.4	62902.9	-4211.64	36369.7	54960.8	4208.83	36025.5	46178.8	-2522.56	35517	53760.1	-11896.5
0.718	36128.7	62910.7	-4210.4	36347.9	54958.8	4219.69	36003.5	46166.2	-2520.7	35495.7	53759.6	-11904.5
0.72	36108.1	62918.1	-4209.17	36325.9	54956.6	4230.67	35981.7	46153.7	-2518.9	35474.6	53759.7	-11912.8
0.722	36087.3	62926.1	-4208.04	36304.1	54954.8	4241.54	35959.9	46141.4	-2517.14	35453.4	53759.5	-11920.8
0.724	36066.6	62934	-4206.92	36282.3	54952.9	4252.27	35938.3	46129.2	-2515.54	35432.4	53759.7	-11928.9
0.726	36045.9	62941.2	-4205.64	36260.4	54950.3	4263.03	35916.5	46116.9	-2513.8	35411.3	53759.7	-11936.8
0.728	36025.5	62949.1	-4204.73	36238.5	54947.8	4273.66	35894.9	46104.9	-2512.11	35390.2	53759.6	-11944.5
0.73	36005.3	62957	-4203.9	36216.8	54945.5	4284.05	35873.2	46092.8	-2510.31	35369.1	53759.5	-11952.2
0.732	35985.1	62964.9	-4203.2	36195.3	54943.3	4294.48	35851.7	46081	-2508.6	35348	53759.3	-11959.7
0.734	35965	62972.9	-4202.49	36173.9	54941.1	4304.66	35830	46069.1	-2506.72	35327	53759.4	-11967.2
0.736	35944.9	62981	-4202.02	36152.5	54939	4314.61	35807.9	46056.7	-2504.64	35306	53759.5	-11974.5
0.738	35925.1	62988	-4199.75	36130.7	54936.7	4325.14	35785.8	46044.6	-2502.63	35285	53759.7	-11981.8
0.74	35905	62996.2	-4199.2	36109	54934.6	4335.44	35763.7	46032.5	-2500.53	35263.9	53759.8	-11988.9
0.742	35884.5	63004.1	-4198.29	36087.5	54932.7	4345.46	35741.5	46020.2	-2498.43	35243	53759.9	-11996.1
0.744	35864.1	63011.9	-4197.32	36066.1	54931	4355.1	35719.4	46008.1	-2496.36	35222	53760	-12003.1
0.746	35843.6	63019.5	-4196.07	36045	54929.6	4364.33	35697.4	45996.1	-2494.26	35201.1	53760.1	-12010
0.748	35823	63027.2	-4194.97	36024.1	54928.4	4373.11	35675.5	45984	-2492.19	35180.1	53760.3	-12016.8
0.75	35802.3	63034.9	-4194.06	36003.4	54927.5	4381.5	35653.7	45972.1	-2490.14	35159.3	53760.5	-12023.6
0.752	35781.7	63042.9	-4193.25	35983	54927.1	4389.41	35631.7	45960.2	-2488.06	35138.4	53760.6	-12030.4
0.754	35761.2	63050.9	-4192.42	35962.8	54926.8	4396.95	35609.7	45948.3	-2485.87	35117.6	53760.6	-12036.9
0.756	35740.6	63058.7	-4191.48	35942.9	54926.8	4404.02	35587.8	45936.5	-2483.86	35096.7	53760.6	-12043.5
0.758	35720	63066.7	-4190.46	35923.4	54927.3	4410.52	35565.9	45924.8	-2481.85	35075.9	53760.7	-12050
0.76	35699.3	63074.6	-4189.37	35904.2	54928.1	4416.56	35544.1	45913.3	-2479.87	35054.9	53760.2	-12056.1
0.762	35678.6	63082.4	-4188.28	35883.4	54927.9	4425.02	35522.3	45901.8	-2477.88	35034.3	53760.6	-12062.7
0.764	35657.8	63090.3	-4187.19	35862.5	54927.7	4433.44	35500.5	45890.5	-2475.95	35013.6	53761	-12069.1
0.766	35637.1	63098.4	-4186.25	35841.6	54927.7	4441.75	35478.7	45879.2	-2473.99	34993.1	53761.6	-12075.6
0.768	35616.4	63106.6	-4185.44	35820.6	54927.6	4450.17	35457	45868.1	-2472.09	34972.5	53762.1	-12081.9
0.77	35595.7	63114.9	-4184.66	35799.6	54927.9	4458.46	35435.2	45857	-2470.06	34952.1	53763.1	-12088.4
0.772	35575	63123.3	-4183.88	35778.8	54928.5	4466.46	35413.4	45846	-2468.05	34931.1	53762.8	-12094.1
0.774	35554.1	63131.7	-4183.05	35757.8	54929	4474.48	35391.6	45835.1	-2466.02	34910.3	53762.8	-12100
0.776	35533.4	63140.4	-4182.37	35736.9	54929.8	4482.34	35369.5	45824	-2463.78	34889.5	53762.7	-12105.6
0.778	35512.8	63149.2	-4181.78	35716	54930.7	4490.07	35347	45812.8	-2460.93	34868.5	53762.3	-12111.1
0.78	35492	63157.8	-4181.14	35695.2	54931.9	4497.69	35325.1	45802	-2458.93	34847.8	53762.3	-12116.8
0.782	35471	63166.6	-4180.51	35674.3	54933.1	4505.24	35303.2	45791.2	-2456.7	34826.9	53761.9	-12122.3
0.784	35449.8	63175.2	-4179.85	35653.5	54934.6	4512.7	35281.5	45780.6	-2454.5	34806	53761.5	-12127.7
0.786	35428.9	63184	-4179.14	35632.6	54936.2	4520.2	35259.9	45769.9	-2452.49	34785.1	53761	-12133
0.788	35408.3	63193	-4178.42	35611.7	54938	4527.69	35238.5	45759.8	-2450.62	34764.1	53760.2	-12138.1
0.79	35387.9	63202.4	-4177.73	35590.9	54940	4535.06	35217.2	45749.5	-2448.67	34743.1	53759.1	-12143
0.792	35366.8	63209.9	-4176.4	35570.1	54942	4542.5	35195.8	45739.4	-2446.68	34722.2	53758.4	-12148.1
0.794	35346.1	63217.4	-4175.11	35549.3	54944.4	4549.59	35174.4	45729.3	-2444.67	34701.6	53758.1	-12153.1
0.796	35325	63225.3	-4173.73	35528.5	54946.8	4556.6	35153	45719.4	-2442.65	34681.2	53758	-12158.7
0.798	35304.5	63233.5	-4173.23	35507.7	54949.5	4563.44	35131.5	45709.5	-2440.55	34660.7	53757.9	-12164.3
0.8	35284	63241.8	-4172.82	35487.1	54952.4	4570.08	35109.9	45699.5	-2438.37	34640.2	53757.6	-12169.8
0.802	35263.5	63250.1	-4172.53	35466.4	54955.5	4576.66	35088.3	45689.4	-2436.12	34619.8	53757.4	-12175.4
0.804	35243	63258.3	-4172.33	35445	54957	4583.58	35066.7	45679.5	-2433.95	34599.4	53757.2	-12180.9
0.806	35222.3	63266.5	-4172.03	35423.5	54958.1	4590.48	35044.9	45669.5	-2431.26	34579	53757	-12186.5
0.808	35201.8	63273.6	-4171.39	35402.2	54960.1	4597.11	35022.8	45659.4	-2428.4	34558.5	53756.9	-12192
0.81	35181.4	63280.5	-4170.75	35380.7	54962	4603.96	35001.1	45649.9	-2425.78	34538	53756.6	-12197.5
0.812	35161	63287.4	-4170.19	35359.5	54964.1	4610.6	34979.6	45640.7	-2423.32	34517.7	53756.5	-12203.2
0.814	35140.9	63295.5	-4170.09	35338.2	54966	4617.21	34957.9	45631.4	-2420.72	34497.3	53756.3	-12208.7
0.816	35121.1	63303.6	-4170.12	35317	54968.7	4623.62	34936.2	45622	-2417.96	34476.9	53756.2	-12214.3
0.818	35101.6	63312.1	-4170.42	35295.9	54971.6	4629.89	34914.4	45612.7	-2415.73	34455.9	53755.7	-12219.6
0.82	35081.7	63320.3	-4170.9	35274.7	54973.7	4636.2	34892.9	45603.7	-2413.58	34435.2	53755.5	-12224.9
0.822	35062.1	63328.7	-4171.47	35253.6	54976.1	4642.36	34871.4	45594.6	-2411.37	34414.7	53755.3	-12230.3
0.824	35042.3	63336.9	-4172	35232.6	54978.2	4649.81	34849.8	45585.6	-2409.14	34394	53755.3	-12235.6
0.826	35022.4	63345	-4172.52	35211.9	54980.3	4657.11	34828.1	45576.5	-2406.81	34373.2	53755.2	-12241
0.828	35002.6	63353	-4172.93	35190.7	54982.6	4664.18	34806.6	45567.1	-2404.71	34352.3	53755.2	-12246.5
0.83	34982.9	63360.9	-4173.3	35169.8	54985	4671.15	34785.4	45558.2	-2403.05	34331.7	53755.3	-12252.1
0.832	34962.7	63368.4	-4173.38	35148.7	54987.4	4678.14	34764.3	45549.4	-2401.51	34310.9	53755.3	-12257.6
0.834	34942.8	63375.9	-4173.29	35127.7	54989.8	4685.12	34743.1	45540.7	-2399.95	34290.5	53755.6	-12263.3
0.836	34922.8	63383.3	-4173.13	35106.5	54991.9	4692.13	34721.7	45531.9	-2398.33	34270.2	53756	-12269.2
0.838	34902.8	63390.7	-4172.94	35085.4	54994.3	4699.02	34700.3	45523.2	-2396.59	34249.1	53755.9	-12274.7
0.84	34882.9	63397.9	-4172.63	35064.2	54996.9	4705.78	34678.8	45514.6	-2394.81	34228.5	53756.1	-12280.3
0.842	34863.1	63405	-4172.19	35043.1	54999.4	4712.51	34657.6	45506.3	-2393.46	34207.7	53756.3	-12285.8
0.844	34843.5	63412	-4171.61	35022.2	55002.2	4718.92	34636.4	45498	-2392.02	34187.3	53756.8	-12291.2
0.846	34823.7	63419	-4171	35000.8	55004.6	4725.62	34615.4	45489.5	-2390.54	34167.1	53757.4	-12296.7
0.848	34803.5	63426.2	-4170.52	34979.6	55007	4732.77	34594.1	45481	-2389.01	34147.2	53758	-12302.2
0.85	34783.2	63433.1	-4170.19	34958.3	55009.6	4739.85	34572.7	45472.3	-2387.2	34127.3	53758.5	-12307.5
0.852	34763	63440	-4169.98	34936.8	55012.1	4746.99	34551.1	45463.5	-2385.34	34106.9	53758.3	-12312.3
0.854	34742.8	63446.7	-4169.67	34915.2	55014.7	4754.01	34529.6	45454.6	-2383.38	34086.9	53758.5	-12317.4
0.856	34722.5	63453.5	-4169.33	34893.7	55017.2	4760.86	34507.7	45445.8	-2381.46	34066.8	53758.7	-12322.3
0.858	34702.2	63460	-4168.88	34872.1	55019.9	4767.85	34485.9	45437.1	-2379.39	34046.8	53758.7	-12326.9
0.86	34682.2	63467	-4168.71	34850.6	55022.7	4774.64	34464.2	45428.3	-2377.74	34026.5	53758.9	-12331.8
0.862	34662.1	63473.5	-4168.26	34829.1	55025.5	4781.45	34442.4	45419.4	-2376.26	34006.4	53758.9	-12336.6
0.864	34641.9	63479.8	-4167.71	34807.5	55028.4	4788.18	34420.2	45410.1	-2374.6	33986.1	53759	-12341.2
0.866	34621.7	63486	-4167.14	34786.4	55031.2	4794.71	34398.1	45401.1	-2373.05	33965.4	53759.2	-12346.6
0.868	34601.4	63492.4	-4166.53	34765.2	55034	4801.26	34375.7	45391.8	-2371.28	33944.8	53759.2	-12351.5
0.87	34581.2	63498.3	-4165.84	34744.1	55036.8	4807.83	34353	45382.2	-2369.32	33924.1	53759.2	-12356.6
0.872	34561.1	63504.4	-4165.17	34722.7	55039.7	4814.42	34331.2	45374.2	-2368.13	33903.4	53759.1	-12361.5
0.874	34540.6	63510.1	-4164.23	34701.4	55042.5	4820.94	34309.4	45366.2	-2366.65	33882.6	53758.8	-12366.2
0.876	34520.3	63515.8	-4163.3	34680	55045.4	4827.37	34287.3	45357.7	-2364.93	33861.9	53758.8	-12370.9
0.878	34500.1	63521.6	-4162.45	34658.7	55048.5	4833.52	34265.1	45349.2	-2363.88	33841.3	53758.7	-12375.8
0.88	34480	63527.2	-4161.59	34637.3	55051.6	4839.73	34242.7	45340.3	-2362.45	33820.7	53758.4	-12380.6
0.882	34459.8	63532.7	-4160.61	34615.9	55054.6	4845.99	34220.1	45331.3	-2360.92	33800	53758.1	-12385.3
0.884	34439.7	63538.2	-4159.59	34594.5	55057.4	4852.28	34198	45322.8	-2359.59	33779.2	53757.8	-12389.9
0.886	34419.6	63543.6	-4158.58	34573	55059.1	4858.69	34175.6	45314	-2358.08	33758.5	53757.4	-12394.6
0.888	34399.3	63549	-4157.45	34551.4	55060.4	4865.09	34153	45305.1	-2356.42	33737.8	53756.9	-12399
0.89	34379	63554.2	-4156.18	34529.8	55062.1	4871.35	34130.4	45296.1	-2354.69	33716.9	53756.3	-12403.5
0.892	34358.7	63559.2	-4154.85	34508.2	55064	4877.5	34107.9	45287.2	-2353.01	33696.1	53755.6	-12407.8
0.894	34338.5	63564.1	-4153.48	34486.9	55068.1	4883.22	34085.3	45278	-2351.27	33675.1	53754.7	-12412
0.896	34318.4	63569	-4152.1	34465.2	55072.3	4888.82	34062.3	45268.9	-2349.35	33654.1	53754.2	-12416.3
0.898	34298.2	63573.8	-4150.66	34443.9	55077.1	4894.21	34039.1	45259.9	-2347.25	33633	53753.5	-12419.6
0.9	34278.4	63577.7	-4149.03	34422.2	55080.8	4899.64	34015.7	45250.9	-2345.52	33612.1	53753.2	-12423.6
0.902	34259.4	63582.1	-4148.01	34401.1	55085.5	4904.75	33993.4	45242.9	-2344.29	33591.2	53752.8	-12427.9
0.904	34240.7	63587.5	-4147.39	34379.6	55089.6	4909.99	33971	45234.6	-2343	33570.3	53752.2	-12432.5
0.906	34220.9	63592.8	-4146.56	34357.8	55093.2	4915.43	33948.4	45226.3	-2341.7	33549.3	53751.5	-12436.6
0.908	34200.8	63598.5	-4145.89	34336.5	55097	4920.65	33925.6	45217.7	-2340.27	33528.1	53750.7	-12440.7
0.91	34180.5	63603.7	-4144.86	34314.9	55100.6	4926.17	33902.5	45209	-2338.76	33506.9	53749.7	-12444.6
0.912	34160.2	63608.2	-4143.44	34293	55104.1	4931.69	33879.9	45200.3	-2336.95	33485.9	53748.9	-12448.6
0.914	34140	63612.9	-4142	34270.9	55107.3	4937.26	33857.5	45191.6	-2335.21	33464.8	53748	-12452.3
0.916	34120.2	63617.3	-4140.72	34249.1	55110.8	4942.56	33834.5	45182.7	-2333.61	33443.7	53747.2	-12456.1
0.918	34100.1	63621.5	-4139.55	34227.4	55114.2	4947.68	33811.8	45173.9	-2331.97	33422.4	53746	-12459
0.92	34080	63625.5	-4138.13	34206	55117.9	4952.47	33789.2	45165	-2330.39	33401.3	53745	-12462
0.922	34059.9	63629.6	-4136.63	34184.3	55121.6	4957.17	33766.7	45156.6	-2329.06	33380.8	53744.9	-12465.6
0.924	34039.7	63633.5	-4135.25	34162.5	55125.2	4961.84	33744.4	45148.3	-2327.86	33360	53744.1	-12468.7
0.926	34019.6	63637.6	-4133.98	34140.8	55128.9	4966.33	33721.4	45140.1	-2326.97	33339.2	53743.5	-12472
0.928	33999.7	63641.9	-4132.88	34119.2	55132.4	4970.79	33699.2	45131.9	-2325.61	33318.4	53742.8	-12475.2
0.93	33979.9	63646.1	-4131.91	34097.7	55135.7	4975.21	33676.9	45123.6	-2324.25	33297.3	53741.9	-12478.2
0.932	33960.1	63650.1	-4130.61	34076.4	55138.9	4979.45	33654.5	45115.4	-2323.28	33276.4	53741.1	-12481.1
0.934	33940.1	63653.8	-4129.11	34055	55142	4983.55	33631.8	45107	-2322	33255.5	53740.7	-12484.3
0.936	33920	63657.3	-4127.5	34033.3	55144.8	4987.71	33609	45098.8	-2320.64	33234.3	53739.6	-12487.1
0.938	33900	63661.5	-4126.25	34011	55147	4993	33586.2	45090.4	-2319.24	33213.1	53738.3	-12490
0.94	33880	63665.4	-4125.03	33989	55149.2	4998	33563	45082	-2317.67	33191.8	53737.1	-12492.7
0.942	33860.3	63668.3	-4123.63	33967.2	55151.5	5002.6	33541.1	45074.5	-2316.58	33170.7	53736.1	-12495.6
0.944	33840.4	63670.7	-4122.07	33945.6	55154	5006.95	33518.9	45066.6	-2315.35	33149.5	53735	-12498.3
0.946	33820.3	63673.5	-4120.46	33924.1	55156.4	5011.13	33496.4	45058.7	-2314.08	33128.1	53733.6	-12500.9
0.948	33800.1	63676.7	-4118.86	33902.3	55158.6	5015.46	33474	45051.1	-2312.87	33107.8	53735.3	-12504.9
0.95	33779.7	63679.7	-4117.07	33880.6	55160.7	5019.49	33451.4	45043.2	-2311.56	33086.4	53734.3	-12507.5
0.952	33759.3	63682.4	-4115.08	33859.2	55162.8	5023.57	33428.8	45035.4	-2310.32	33065.2	53733.2	-12510.1
0.954	33738.9	63684	-4112.72	33837.8	55164.6	5028.16	33406	45027.5	-2309.01	33044.2	53732.6	-12513
0.956	33718.5	63685.6	-4110.44	33816.2	55166.7	5032.51	33383.4	45019.7	-2307.95	33023.1	53732.1	-12515.9
0.958	33698.2	63688.1	-4108.47	33794.8	55168.7	5036.74	33360.6	45011.9	-2306.61	33002	53731.6	-12518.8
0.96	33677.9	63690.5	-4106.58	33773.2	55170.8	5040.86	33337.9	45004	-2305.22	32980.7	53730.9	-12521.4
0.962	33657.8	63693.1	-4104.84	33751.7	55172.6	5044.91	33315.1	44996.1	-2303.84	32959.6	53730.4	-12524.2
0.964	33637.6	63695.6	-4103.11	33730.1	55174	5048.98	33292.2	44988.2	-2302.38	32938.3	53729.6	-12526.8
0.966	33617.5	63698.5	-4101.44	33708.6	55175.3	5052.91	33269.1	44980.1	-2300.9	32917.1	53728.8	-12529.3
0.968	33597.4	63700.8	-4099.6	33687.3	55176.7	5056.64	33246.1	44972.2	-2299.41	32895.8	53728.2	-12531.9
0.97	33577.4	63702.4	-4097.61	33666.1	55178.2	5060.29	33223	44964.1	-2297.8	32874.6	53727.5	-12534.5
0.972	33557.3	63705.7	-4095.98	33645	55180.6	5063.75	33200.1	44956.2	-2296.28	32853.1	53726.4	-12536.8
0.974	33536.8	63708.2	-4094.08	33622.9	55181.6	5069.56	33177	44948.2	-2294.73	32831.9	53725.8	-12539.1
0.976	33516.3	63710.2	-4092.03	33600.6	55182.4	5075.43	33153.9	44940.3	-2293.2	32810.6	53725.1	-12541.5
0.978	33495.7	63712.8	-4090.08	33578.1	55183.1	5080.92	33130.8	44932.3	-2291.67	32789.2	53724.4	-12543.8
0.98	33475	63714.7	-4087.9	33555.5	55183.7	5086.38	33107.7	44924.3	-2290.1	32767.9	53723.7	-12546.2
0.982	33454.3	63716.6	-4085.63	33533.1	55184.6	5091.67	33084.6	44916.3	-2288.5	32746.7	53723.1	-12548.5
0.984	33433.6	63718.8	-4083.45	33510.6	55185.7	5096.77	33061.4	44908.4	-2286.95	32725.5	53722.5	-12550.8
0.986	33413	63721.2	-4081.39	33488.3	55186.9	5101.7	33038.4	44900.5	-2285.31	32704.2	53721.8	-12553
0.988	33392.4	63723.1	-4079.4	33466	55188.1	5106.44	33015.6	44892.7	-2283.66	32683	53721.2	-12555.2
0.99	33372	63725.1	-4077.54	33443.6	55189.2	5111.17	32992.8	44885	-2281.93	32661.7	53720.5	-12557.3
0.992	33351.6	63727.1	-4075.73	33421.4	55190.4	5115.67	32969.8	44877.2	-2280.24	32640.3	53719.7	-12559.4
0.994	33331.3	63727.7	-4073.46	33399.1	55191.8	5120.03	32946.5	44869.5	-2278.49	32619	53719	-12561.3
0.996	33311.1	63729.8	-4071.39	33376.8	55193.1	5124.33	32923.2	44861.8	-2276.81	32597.7	53718.1	-12563.2
0.998	33290.8	63731.8	-4069.19	33354.1	55193.8	5129.6	32899.9	44854.2	-2275.24	32576.3	53717.4	-12565.1
1	33270.3	63733.5	-4066.93	33331.3	55194.6	5134.74	32877.7	44847.1	-2274.16	32555.1	53717	-12567.1
1.002	33249.8	63735.4	-4064.74	33308.7	55195.6	5139.51	32854.2	44839.7	-2272.81	32534	53716.7	-12569.1
1.004	33229.2	63737	-4062.56	33286	55196.6	5144.18	32831.1	44832.3	-2271.04	32512.8	53716.3	-12571
1.006	33208.7	63738.8	-4060.54	33263.3	55197.6	5148.74	32808	44824.6	-2269.27	32491.6	53716.4	-12573.1
1.008	33188.4	63740.8	-4058.6	33240.8	55198.7	5153.08	32784.8	44817.3	-2267.7	32470.2	53715.7	-12574.6
1.01	33168.2	63742.7	-4056.68	33218.1	55199.8	5157.55	32762	44810.2	-2266.25	32448.7	53714.8	-12576.2
1.012	33147.8	63744.4	-4054.64	33195.2	55200.7	5162.36	32739	44803.1	-2264.74	32427.4	53714.3	-12577.9
1.014	33127.5	63746	-4052.56	33172.2	55201.6	5167.14	32716.1	44796.1	-2263.21	32406	53713.8	-12579.5
1.016	33107.2	63747.8	-4050.52	33149.1	55202.4	5172.08	32693.1	44789	-2261.64	32384.5	53713.2	-12581
1.018	33086.8	63749.6	-4048.46	33125.9	55203.2	5177.13	32670	44781.9	-2260.01	32363.2	53712.8	-12582.6
1.02	33066.6	63751.7	-4046.46	33102.8	55204	5182.16	32646.9	44774.8	-2258.28	32342.2	53712.7	-12584.3
1.022	33046.4	63753.1	-4044.27	33079.6	55204.9	5187.21	32623.9	44767.8	-2256.44	32320.9	53712.1	-12585.8
1.024	33025.9	63754.5	-4042.03	33056.3	55206.5	5190.24	32600.8	44760.8	-2254.52	32299.6	53711.8	-12587.3
1.026	33005.7	63756.2	-4039.87	33033	55207.1	5195.4	32577.8	44753.7	-2252.58	32278.2	53711.2	-12588.5
1.028	32985.6	63757.7	-4037.68	33009.6	55207.7	5200.94	32555	44746.7	-2250.76	32256.9	53710.8	-12589.9
1.03	32965.8	63759.8	-4035.64	32986	55208.4	5206.2	32532	44739.7	-2248.87	32236	53711.1	-12591.6
1.032	32945.7	63761	-4033.35	32962.6	55209.3	5211.25	32508.9	44732.8	-2246.81	32215	53711.3	-12593.3
1.034	32925.2	63762.3	-4031.14	32939.1	55210.3	5216.12	32485.5	44725.5	-2244.57	32193.7	53711.2	-12594.6
1.036	32904.4	63763.9	-4029.05	32915.7	55211.2	5220.79	32462	44718.5	-2242.36	32172.2	53711.2	-12595.9
1.038	32883.6	63764.7	-4026.82	32892.4	55212.4	5225.23	32438.4	44711.4	-2240.13	32150.8	53711.2	-12597.2
1.04	32862.7	63766	-4024.74	32869.1	55213.6	5229.81	32414.9	44704.5	-2237.91	32129.4	53711.1	-12598.4
1.042	32841.8	63766.9	-4022.61	32846	55214.8	5234.31	32391.3	44697.5	-2235.54	32108.1	53711.2	-12599.6
1.044	32821	63767.2	-4020.34	32822.8	55216.1	5238.79	32367.7	44690.7	-2233.19	32086.9	53711.2	-12600.8
1.046	32800.5	63768.4	-4018.32	32799.6	55217.3	5243.26	32344.1	44684	-2230.86	32065.6	53711.3	-12601.9
1.048	32779.9	63769.5	-4016.24	32776.6	55218.7	5247.59	32320.5	44677.3	-2228.49	32044.2	53711.4	-12602.9
1.05	32759.3	63769.9	-4013.9	32753.2	55219.7	5252.38	32296.9	44670.7	-2226	32022.8	53711.4	-12604
1.052	32738.7	63770.6	-4011.75	32730.4	55221.2	5256.62	32273.4	44664.1	-2223.95	32001.4	53711.5	-12605
1.054	32718.3	63771.8	-4009.87	32707.7	55222.8	5260.84	32250	44657.5	-2221.96	31980.2	53711.8	-12606.1
1.056	32697.9	63772.5	-4007.9	32684.8	55224.4	5265.24	32226.5	44650.8	-2219.9	31958.9	53712.3	-12607.7
1.058	32677.5	63774.1	-4006.19	32662	55226	5269.72	32202.9	44643.8	-2217.76	31937.8	53713	-12609.2
1.06	32657	63774.8	-4004.17	32639.2	55227.7	5274.25	32179.4	44637.1	-2215.75	31917	53713.7	-12610.9
1.062	32636.2	63775.3	-4002.01	32616.4	55229.5	5278.84	32156.1	44630.5	-2213.9	31896.2	53714.2	-12612.4
1.064	32615.2	63775.9	-3999.77	32593.5	55231.2	5283.55	32132.8	44624	-2212.14	31875.4	53714.7	-12613.8
1.066	32594.3	63776	-3997.31	32570.5	55232.9	5288.45	32109.5	44617.5	-2210.46	31854.3	53715	-12615.1
1.068	32573.5	63776.1	-3994.79	32547.6	55234.5	5293.53	32086.4	44611.2	-2208.97	31833.2	53715.4	-12616.3
1.07	32552.9	63776.8	-3992.48	32524.6	55236.5	5297.21	32063.5	44605.2	-2207.64	31812.2	53715.8	-12617.4
1.072	32532.3	63776.5	-3989.93	32501.4	55238.7	5300.9	32040.9	44599.3	-2206.52	31791.4	53716.3	-12618.4
1.074	32511.8	63776.9	-3987.74	32478.3	55240.8	5304.83	32017.4	44593	-2204.82	31770.6	53716.8	-12619.4
1.076	32491.3	63777.5	-3985.73	32455.2	55243	5308.63	31993.8	44586.6	-2202.83	31749.9	53717.6	-12620.4
1.078	32470.7	63777.8	-3983.64	32432.1	55245.2	5312.32	31970.2	44580.3	-2200.78	31729.3	53718.3	-12621.4
1.08	32450	63777.4	-3981.25	32409.1	55247.4	5315.9	31946.6	44574	-2198.74	31708.6	53719.2	-12622.4
1.082	32429.2	63777.7	-3979	32386.1	55250	5319.37	31923.2	44567.7	-2196.71	31688	53720	-12623.4
1.084	32408.4	63777.9	-3976.76	32363.2	55252.4	5322.86	31899.9	44561.5	-2194.76	31667.5	53720.7	-12624.2
1.086	32387.4	63777.8	-3974.46	32340.1	55254.5	5326.46	31876.5	44555.4	-2192.81	31646.9	53721.4	-12624.9
1.088	32366.4	63778	-3972.32	32317	55256.8	5329.99	31852.7	44548.7	-2190.56	31626.4	53721.9	-12625.6
1.09	32345	63776.5	-3969.84	32294	55259.2	5333.5	31829.1	44542.3	-2188.45	31605.1	53721.8	-12625.9
1.092	32324.3	63777.2	-3968.15	32271	55261.7	5336.95	31805.5	44536.1	-2186.44	31584.2	53722	-12626.2
1.094	32303.7	63777.9	-3966.39	32247.8	55264.5	5339.81	31781.8	44529.9	-2184.02	31563.5	53722.3	-12626.6
1.096	32283	63778.1	-3964.24	32224.7	55267.2	5342.58	31758.2	44523.7	-2182.01	31542.7	53722.8	-12627
1.098	32262.3	63778	-3961.92	32201.7	55270.2	5345.17	31734.6	44517.8	-2180.13	31521.8	53723.4	-12627.4
1.1	32241.5	63778.2	-3959.64	32178.8	55273	5347.82	31711.2	44512	-2178.41	31500.7	53724	-12627.8
1.102	32220.7	63778	-3957.27	32156.1	55276.1	5350.31	31687.7	44506	-2176.79	31479.6	53724.5	-12628
1.104	32199.9	63777.8	-3954.88	32133.4	55279.4	5352.47	31664.1	44500	-2175.36	31458.4	53724.8	-12628
1.106	32179	63777.4	-3952.44	32110.8	55282.7	5354.67	31640.4	44494.2	-2173.61	31437.2	53724.9	-12628
1.108	32158.1	63777.1	-3950.02	32088.1	55286.2	5356.7	31616.7	44488.4	-2171.72	31415.9	53725	-12627.9
1.11	32137.2	63776.8	-3947.6	32065.7	55289.7	5358.6	31592.8	44482.5	-2169.72	31394.6	53725.3	-12627.9
1.112	32116.3	63776.6	-3945.18	32043	55293.3	5360.42	31569.1	44476.9	-2167.9	31373.3	53725.4	-12627.5
1.114	32095.4	63776.2	-3942.72	32020.1	55297.3	5362.1	31545.7	44471.4	-2166.15	31352	53725.5	-12627
1.116	32074.4	63775.8	-3940.23	31997.2	55301.6	5363.59	31522.5	44466.3	-2164.61	31330.7	53725.6	-12626.4
1.118	32053.4	63775.3	-3937.74	31974.4	55305.5	5365	31498.4	44459.8	-2162.43	31309.5	53725.6	-12625.8
1.12	32032.4	63774.8	-3935.25	31951.8	55309.6	5366.24	31474.4	44453.4	-2160.46	31288.1	53725.7	-12625
1.122	32011.4	63774.3	-3932.73	31929.4	55313.5	5367.43	31450.8	44447.8	-2158.71	31266.9	53725.9	-12624.5
1.124	31990.2	63773.6	-3930.15	31906.7	55318	5368.71	31427.1	44442.1	-2156.66	31245.6	53726	-12623.5
1.126	31969.1	63772.9	-3927.57	31883.9	55322.2	5369.89	31403.6	44436.5	-2154.69	31224.2	53726.2	-12622.6
1.128	31948	63772.1	-3924.96	31861.2	55326.7	5370.84	31380.3	44431.1	-2152.8	31202.9	53726.4	-12621.6
1.13	31926.8	63771.4	-3922.35	31838.5	55331.5	5371.59	31356.5	44425.2	-2150.67	31181.6	53726.6	-12620.5
1.132	31905.7	63770.6	-3919.73	31816	55337.6	5372.09	31332.9	44419.5	-2148.65	31160.3	53726.7	-12619.2
1.134	31884.5	63769.6	-3917.05	31793.5	55344.3	5372.4	31309.5	44414	-2146.69	31139.1	53726.8	-12617.8
1.136	31863.2	63768.6	-3914.37	31771	55351.1	5372.65	31286.1	44408.6	-2144.76	31117.7	53726.8	-12616.4
1.138	31842	63767.7	-3911.71	31748.6	55358	5372.8	31262.8	44403.3	-2142.84	31096.3	53727	-12614.9
1.14	31820.8	63766.6	-3908.99	31726.1	55363.2	5373.11	31239.5	44398.1	-2140.88	31075	53727.1	-12613.3
1.142	31799.5	63765.6	-3906.28	31703.9	55368.2	5373.37	31216.6	44393.3	-2139.19	31053.7	53727.3	-12611.6
1.144	31778.2	63764.5	-3903.56	31681.5	55372.7	5373.62	31194	44388.6	-2137.57	31032.5	53727.8	-12610.9
1.146	31756.7	63764.4	-3901.04	31659.5	55378.3	5373.58	31171.9	44384.2	-2136.07	31011	53728.1	-12609.5
1.148	31735.4	63764.2	-3898.52	31636.9	55382.9	5373.77	31149	44379.4	-2134.17	30989.7	53728.2	-12607.6
1.15	31714.1	63763.2	-3895.83	31614.6	55388.1	5373.68	31126.2	44374.4	-2132.19	30968.5	53728.6	-12605.7
1.152	31692.8	63761.8	-3893.01	31592.6	55393.7	5373.43	31104.1	44370.4	-2130.64	30947.4	53728.9	-12603.7
1.154	31671.5	63759.7	-3890.02	31570	55398.7	5373.18	31082.1	44366.2	-2128.95	30926.4	53729.3	-12601.5
1.156	31650	63758.6	-3887.26	31547.8	55403.9	5372.52	31060.2	44362.1	-2127.2	30905.4	53729.7	-12599.4
1.158	31628.7	63757.3	-3884.46	31525.9	55409.6	5371.62	31037.9	44358.2	-2125.97	30884.3	53730	-12597.1
1.16	31607.3	63756	-3881.66	31504.2	55415.3	5370.55	31015.5	44354.3	-2124.64	30863.3	53730.3	-12594.9
1.162	31585.9	63754.9	-3878.88	31482.4	55421	5369.47	30993.5	44350.8	-2123.51	30842.4	53730.6	-12592.4
1.164	31564.4	63753.6	-3876.06	31460.5	55426.7	5368.21	30971.4	44347.2	-2122.33	30821.7	53731.3	-12590.8
1.166	31543	63752.5	-3873.29	31438.3	55431.9	5367.21	30949.2	44343.7	-2121.12	30800.8	53731.9	-12589.2
1.168	31521.6	63751.3	-3870.49	31416.3	55437	5366.37	30927.1	44340.3	-2119.89	30779.4	53731.7	-12586.9
1.17	31500.1	63749.8	-3867.63	31394.3	55442.3	5365.59	30905.1	44336.9	-2118.68	30758.2	53731.9	-12584.9
1.172	31478.6	63748.4	-3864.77	31372.2	55447.5	5364.96	30883.7	44333.6	-2117.26	30736.9	53731.9	-12582.7
1.174	31457.2	63746.9	-3861.88	31350.1	55452.5	5364.32	30861.7	44330.4	-2116.3	30715.7	53731.9	-12580.5
1.176	31435.6	63745.3	-3858.96	31327.8	55457.6	5363.74	30839.5	44327	-2115.19	30694.6	53732.2	-12578.4
1.178	31414.1	63743.7	-3856.05	31305.5	55462.6	5363.29	30817.7	44323.9	-2114.09	30673.4	53732.2	-12576.4
1.18	31392.6	63742.2	-3853.16	31283.2	55467.7	5362.95	30796	44320.8	-2113.03	30652.2	53732.3	-12574.2
1.182	31371.1	63740.7	-3850.26	31261.3	55472.6	5362.74	30774.3	44317.9	-2112.1	30631.1	53732.6	-12572
1.184	31349.5	63739.1	-3847.3	31239.5	55478.1	5361.41	30752.7	44315.1	-2111.2	30610.1	53732.9	-12569.8
1.186	31327.9	63737.5	-3844.38	31217.5	55483.5	5360.29	30731.6	44312.5	-2110.54	30589.1	53733.3	-12567.7
1.188	31306.2	63735.1	-3841.22	31195.4	55488.8	5359.51	30709.2	44309.1	-2109.42	30568.1	53733.8	-12565.5
1.19	31284.6	63733.3	-3838.21	31173.3	55494.2	5358.91	30687.5	44306.7	-2108.76	30547.1	53734.3	-12563.3
1.192	31263	63731.3	-3835.16	31151.2	55499.5	5358.63	30666	44304.1	-2108.1	30526.3	53734.9	-12561.1
1.194	31241.4	63728.4	-3831.89	31128.9	55505	5358.58	30644.4	44301.4	-2107.39	30505	53734.9	-12558.6
1.196	31219.7	63726.1	-3828.73	31106.4	55510.2	5358.68	30622.9	44298.8	-2106.7	30484.1	53735.3	-12556.4
1.198	31198.1	63724.5	-3825.79	31084.3	55514.9	5358.94	30601.3	44296.3	-2105.99	30463	53735.7	-12554.1
1.2	31176.5	63722.5	-3822.75	31062.3	55520.1	5358.54	30579.9	44293.9	-2105.35	30442.1	53736.2	-12551.7
1.202	31154.9	63720.8	-3819.78	31040.4	55525.2	5358.39	30558.5	44291.5	-2104.8	30421.2	53736.6	-12549.3
1.204	31133.3	63719.1	-3816.79	31018.4	55530.4	5358.34	30537.2	44289.2	-2104.27	30400.2	53737	-12546.8
1.206	31111.6	63717.1	-3813.72	30996.1	55535.4	5358.35	30515.9	44287.3	-2103.88	30379.4	53737.6	-12544.4
1.208	31090	63715.3	-3810.72	30973.8	55540.4	5358.51	30494.6	44285.3	-2103.43	30358.4	53738.1	-12542
1.21	31068.3	63713.5	-3807.71	30951.3	55545.2	5358.89	30473.3	44283.4	-2102.99	30337.6	53738.8	-12539.6
1.212	31046.6	63711.5	-3804.63	30928.5	55549.9	5359.57	30452.1	44281.4	-2102.66	30316.7	53739.3	-12537.1
1.214	31024.9	63709.6	-3801.6	30905.5	55554.2	5360.75	30430.9	44279.5	-2102.34	30295.8	53739.8	-12534.6
1.216	31003.1	63708.4	-3798.68	30882.2	55558.2	5362.31	30409.6	44277.6	-2102.06	30274.9	53740.4	-12532.1
1.218	30981.4	63705.9	-3795.48	30858.5	55561.7	5364.27	30388.2	44275.7	-2101.78	30254.4	53741.6	-12529.9
1.22	30959.7	63703.6	-3792.32	30835.9	55566.3	5363.97	30366.9	44273.9	-2101.54	30233.6	53742.4	-12527.7
1.222	30938	63701.7	-3789.26	30813.3	55571.1	5363.52	30345.6	44272	-2101.38	30212.9	53743.3	-12525.3
1.224	30916.3	63699.1	-3786.04	30790.6	55575.8	5363.35	30324.4	44270.2	-2101.17	30192.2	53744.3	-12522.9
1.226	30894.5	63697.1	-3782.94	30767.9	55580.6	5363.15	30303.1	44268.4	-2100.97	30171.4	53745.2	-12520.5
1.228	30872.8	63694.9	-3779.82	30745	55585.2	5363.02	30281.9	44266.6	-2100.73	30150.5	53746	-12518
1.23	30851	63692.8	-3776.71	30722	55589.7	5362.91	30260.7	44264.8	-2100.49	30129.8	53746.7	-12515
1.232	30829.3	63690.1	-3773.43	30699	55593.9	5362.9	30239.5	44263	-2100.38	30109	53747.4	-12512
1.234	30807.6	63687.8	-3770.27	30675.7	55598	5363.13	30218.1	44261.3	-2100.38	30087.9	53748.1	-12509
1.236	30785.9	63685.5	-3767.11	30652.6	55602.1	5363.56	30196.7	44259.5	-2100.38	30067.2	53748.9	-12506
1.238	30764.1	63683.2	-3763.92	30629	55605.9	5364.33	30175.4	44257.8	-2100.33	30046.7	53749.9	-12503.2
1.24	30742.3	63682.2	-3761.07	30605.3	55609.6	5365.3	30154.2	44256.1	-2100.27	30026.3	53750.9	-12500.3
1.242	30720.3	63679.7	-3757.8	30581.6	55613.2	5366.38	30133	44254.5	-2100.25	30005.9	53752.1	-12497.5
1.244	30698.3	63677	-3754.47	30558.3	55617.3	5366.4	30111.9	44253	-2100.26	29985.2	53753.2	-12494.9
1.246	30676.5	63674.4	-3751.19	30534.7	55621.2	5366.43	30089.6	44250.8	-2099.71	29964.4	53754.2	-12492.2
1.248	30654.6	63671.5	-3747.84	30511	55625.2	5366.55	30068.3	44249	-2099.24	29943.5	53755.2	-12489.5
1.25	30632.7	63669	-3744.6	30487.2	55629.1	5366.77	30047	44247.2	-2099.1	29922.7	53756.3	-12486.8
1.252	30610.9	63666.4	-3741.32	30463.4	55632.9	5367.07	30025.6	44245.8	-2099.13	29902	53757.5	-12484.2
1.254	30588.9	63663.6	-3737.98	30439.2	55636.3	5368.18	30004.2	44244.2	-2098.98	29881.4	53758.9	-12481.9
1.256	30567	63660.7	-3734.6	30415.1	55639.8	5369.09	29982.5	44242.4	-2098.62	29860.8	53760.4	-12479.5
1.258	30545.1	63657.7	-3731.22	30391.2	55643.5	5369.58	29960.8	44240.5	-2098.21	29840.1	53761.8	-12477
1.26	30523.1	63655.1	-3727.9	30367.3	55647.2	5370.02	29939	44238.6	-2097.74	29819.7	53763.6	-12474.8
1.262	30501.2	63652	-3724.48	30343.4	55650.8	5370.32	29917.2	44236.8	-2097.37	29799.3	53765.4	-12472.6
1.264	30479.2	63648.7	-3720.94	30319.6	55654.5	5370.56	29895.4	44234.8	-2096.95	29778.8	53767.1	-12470.4
1.266	30457.1	63645.1	-3717.3	30295.6	55658	5370.66	29873.4	44232.6	-2096.44	29758	53768.5	-12467.9
1.268	30435.1	63641.9	-3713.76	30271.5	55661.6	5370.75	29851.2	44230.5	-2096.05	29737.4	53770.2	-12465.7
1.27	30413.1	63638.6	-3710.22	30247.6	55664.4	5372.99	29829	44228.3	-2095.71	29716.9	53772.1	-12463.6
1.272	30391.1	63635.1	-3706.59	30223.5	55668.1	5373.17	29806.7	44226	-2095.37	29696.5	53774	-12461.6
1.274	30369.1	63631.6	-3702.94	30199.7	55672	5372.87	29784.3	44223.8	-2095.07	29676	53775.9	-12459.6
1.276	30347	63627.5	-3699.12	30175.9	55675.8	5372.71	29761.8	44221.5	-2094.75	29655	53777.2	-12457.1
1.278	30325	63624.1	-3695.54	30152.2	55679.5	5372.47	29739.2	44219.1	-2094.38	29634.2	53778.5	-12454.8
1.28	30303.1	63620.5	-3691.88	30128.5	55683.2	5372.16	29716.5	44216.7	-2093.97	29613.6	53780.4	-12452.7
1.282	30281.2	63615.5	-3687.87	30104.6	55687	5371.82	29693.9	44214.4	-2093.6	29593.2	53782.3	-12450.7
1.284	30259.2	63611.8	-3684.14	30080.7	55690.8	5371.52	29671.1	44211.8	-2093.09	29572.7	53784.2	-12448.8
1.286	30237	63608.1	-3680.42	30056.7	55694.5	5371.26	29648.2	44209	-2092.54	29552.3	53786.3	-12446.9
1.288	30215.1	63604.5	-3676.75	30033	55697.9	5371.04	29625.3	44206.4	-2092.1	29531.7	53788.1	-12445
1.29	30193.1	63601.3	-3673.18	30009	55701.4	5370.9	29602.6	44203.9	-2091.69	29511.1	53790.1	-12443.1
1.292	30171	63597.4	-3669.38	29984.8	55705	5370.69	29579.7	44201.2	-2091.23	29490.5	53792.2	-12441.4
1.294	30148.9	63593.4	-3665.57	29960.4	55708.6	5370.65	29556.8	44198.6	-2090.73	29470	53794.4	-12439.7
1.296	30126.8	63590.1	-3661.98	29936.7	55712.8	5370.12	29533.8	44195.9	-2090.23	29449.5	53796.5	-12438
1.298	30104.8	63586.5	-3658.32	29912.4	55716.5	5370.13	29510.9	44193.2	-2089.71	29429	53798.6	-12436.4
1.3	30082.8	63582.3	-3654.5	29887.9	55719.8	5370.13	29487.9	44190.5	-2089.15	29408.5	53800.7	-12434.7
1.302	30060.7	63578.6	-3650.83	29863.3	55723.1	5370.03	29464.8	44187.8	-2088.53	29388	53802.6	-12432.7
1.304	30038.6	63574.1	-3646.94	29838.8	55726.5	5369.84	29441.7	44185.1	-2087.88	29367.4	53804.5	-12430.5
1.306	30016.4	63570.1	-3643.2	29814.6	55730	5369.57	29418.5	44182.3	-2087.15	29346.5	53806.2	-12428.3
1.308	29994.3	63566.1	-3639.44	29790.5	55733.6	5369.15	29395.2	44179.5	-2086.35	29325.5	53808.1	-12426
1.31	29972.2	63561.8	-3635.64	29765.9	55737.3	5368.75	29371.9	44176.6	-2085.49	29304.5	53810.1	-12423.8
1.312	29950.1	63558.1	-3631.99	29741.3	55740.8	5368.22	29348.4	44173.8	-2084.48	29283.7	53812.3	-12421.8
1.314	29927.9	63554	-3628.25	29716.8	55744.5	5367.67	29324.8	44170.9	-2083.49	29262.9	53814.5	-12419.7
1.316	29905.8	63549.6	-3624.41	29692.7	55748.3	5367.11	29301	44167.9	-2082.42	29242	53816.8	-12417.7
1.318	29883.9	63546	-3620.81	29668.7	55751.9	5366.4	29277.2	44164.9	-2081.31	29221.1	53818.9	-12415.5
1.32	29861.5	63542.9	-3617.23	29644.6	55755.5	5365.72	29253.6	44162.2	-2080.34	29200.2	53821	-12413.4
1.322	29839.7	63538.7	-3613.49	29620.3	55758.7	5365.2	29230.1	44159.5	-2079.4	29179.1	53823	-12411.3
1.324	29817.8	63534.3	-3609.65	29595.9	55761.7	5364.81	29206.5	44156.7	-2078.36	29157.8	53824.9	-12409
1.326	29795.8	63530.5	-3606.01	29571.1	55764.8	5364.4	29182.8	44154	-2077.33	29136.6	53826.8	-12406.7
1.328	29773.7	63526.2	-3602.19	29546.4	55767.8	5363.94	29159.1	44151.2	-2076.26	29115.3	53828.7	-12404.4
1.33	29751.7	63521.9	-3598.39	29521.7	55771.1	5363.39	29135.1	44148.3	-2075.1	29093.9	53830.7	-12402.2
1.332	29729.7	63517.7	-3594.68	29497.2	55774.9	5362.62	29111.4	44145.6	-2074.02	29072.6	53832.8	-12400
1.334	29707.6	63513.4	-3590.93	29472.6	55778.8	5361.82	29087.6	44142.8	-2072.96	29051.2	53835	-12397.8
1.336	29685.8	63510.5	-3587.66	29448.1	55782.7	5360.91	29063.8	44140	-2071.82	29029.8	53837.4	-12395.6
1.338	29663.5	63506	-3583.87	29423.8	55786.6	5360	29039.8	44137	-2070.56	29008.5	53839.8	-12393.5
1.34	29641.3	63501.2	-3580.03	29399.4	55790.5	5359.06	29015.9	44134.1	-2069.72	28986.7	53842	-12391.3
1.342	29619.2	63496.7	-3576.32	29374.9	55794.5	5358.12	28992.1	44131.3	-2068.73	28964.9	53844	-12388.9
1.344	29596.8	63492.2	-3572.59	29350.4	55798.1	5357.27	28968.4	44128.5	-2067.78	28943.2	53846	-12386.5
1.346	29574.4	63487.5	-3568.84	29326	55802.1	5356.24	28944.5	44125.7	-2066.84	28921.3	53847.9	-12384.2
1.348	29552.1	63483	-3565.16	29301.4	55806.2	5355.31	28920.6	44123	-2066	28899.4	53849.8	-12381.8
1.35	29529.8	63478.4	-3561.5	29277	55810.2	5354.31	28896.5	44120.1	-2065.08	28877.5	53851.8	-12379.5
1.352	29507.5	63473.9	-3557.87	29252.5	55814.4	5353.29	28872.4	44117.3	-2064.22	28855.5	53854	-12377.3
1.354	29485.2	63469.3	-3554.24	29228.1	55818.5	5352.22	28848.4	44114.5	-2063.4	28833.6	53856.3	-12374.9
1.356	29463.1	63464.2	-3550.57	29203.8	55822.6	5351.13	28824.7	44112.2	-2062.82	28811.8	53858.4	-12372.6
1.358	29440.7	63459.9	-3547.06	29179.2	55827	5350.12	28801.1	44109.9	-2062.32	28789.8	53860.6	-12370.1
1.36	29418.6	63455.5	-3543.61	29154.9	55830.9	5349.08	28777.8	44107.9	-2061.83	28768	53862.7	-12367.7
1.362	29396.4	63450.8	-3540.07	29130.6	55834.7	5348.04	28754.2	44106	-2061.63	28746	53864.8	-12365.2
1.364	29374.1	63446.1	-3536.53	29106.3	55838.9	5346.91	28730.4	44104.1	-2061.5	28723.8	53867	-12362.7
1.366	29351.7	63441.2	-3532.96	29081.7	55843.1	5345.79	28706.7	44102.1	-2061.3	28701.7	53868.9	-12360.1
1.368	29329.2	63436.4	-3529.41	29056.9	55847.5	5344.65	28683.2	44099.8	-2060.76	28679.4	53870.8	-12357.4
1.37	29306.7	63431.7	-3525.92	29032.5	55851.4	5343.49	28659.8	44097.8	-2060.29	28657	53872.7	-12354.6
1.372	29284.2	63426.9	-3522.42	29008.3	55855.7	5342.21	28636.3	44095.9	-2059.88	28634.5	53874.4	-12351.8
1.374	29261.6	63422.1	-3518.95	28984	55859.9	5340.91	28612.7	44094.1	-2059.53	28611.8	53876.1	-12349
1.376	29239	63417.2	-3515.47	28959.7	55864.1	5339.58	28589.2	44092.4	-2059.23	28588.9	53877.5	-12346
1.378	29216.7	63411.7	-3511.91	28935.2	55868.4	5338.22	28566.2	44090.9	-2059.14	28565.9	53878.9	-12343.1
1.38	29194.2	63406.7	-3508.47	28910.8	55872.7	5336.79	28543.2	44089.6	-2059.03	28542.6	53880.2	-12339.9
1.382	29171.6	63401.7	-3505.08	28886.6	55877.1	5335.28	28520.2	44088.3	-2058.94	28521.1	53882.6	-12337.8
1.384	29148.8	63396.8	-3501.67	28862.4	55881.6	5333.66	28497.4	44086.9	-2058.74	28499.6	53885	-12335.5
1.386	29126.1	63392	-3498.29	28838.1	55886.2	5331.99	28474.5	44085.8	-2058.74	28477.9	53887.4	-12333.3
1.388	29103.4	63387.1	-3494.89	28813.7	55890.8	5330.33	28451.5	44084.7	-2058.73	28456.2	53890	-12331
1.39	29080.6	63382.2	-3491.5	28789.3	55895.4	5328.66	28428.7	44083.8	-2058.82	28434.7	53892.6	-12328.9
1.392	29057.8	63377.3	-3488.12	28764.9	55899.9	5327.01	28405.8	44082.9	-2058.91	28413.2	53895.2	-12326.8
1.394	29034.9	63372.3	-3484.71	28740.6	55904.4	5325.38	28383.2	44082.1	-2059.11	28391.6	53897.6	-12324.6
1.396	29012	63367.1	-3481.24	28716.3	55908.7	5323.78	28360.5	44081.5	-2059.38	28369.8	53899.8	-12322.3
1.398	28989.2	63362.2	-3477.83	28691.9	55913	5322.21	28337.3	44080.2	-2059.28	28347.8	53902	-12319.9
1.4	28966.4	63357	-3474.37	28667.7	55917.3	5320.58	28314.1	44079.1	-2059.25	28325.8	53904	-12317.4
1.402	28943.6	63351.7	-3470.89	28643.6	55921.8	5318.87	28290.9	44078	-2059.31	28303.8	53906	-12314.8
1.404	28920.7	63346.6	-3467.45	28619.5	55926.4	5317.13	28267.8	44076.9	-2059.47	28281.7	53908	-12312.2
1.406	28897.8	63341.5	-3464.02	28595.3	55931.1	5315.36	28244.6	44075.9	-2059.55	28259.5	53910.2	-12309.6
1.408	28874.9	63336.4	-3460.56	28571	55935.9	5313.59	28221.5	44074.9	-2059.61	28237.2	53912	-12306.8
1.41	28852	63331.2	-3457.11	28546.7	55940.5	5312.07	28198.4	44073.9	-2059.6	28214.7	53913.6	-12303.9
1.412	28829.1	63326	-3453.67	28522.3	55945.1	5310.51	28175.2	44073	-2059.69	28192.5	53915.3	-12301.2
1.414	28806.1	63320.9	-3450.23	28497.9	55949.8	5308.84	28152	44072.1	-2059.8	28170.3	53917.2	-12298.5
1.416	28783.2	63315.5	-3446.77	28473.7	55954.6	5307.09	28128.7	44071.4	-2059.9	28148	53918.9	-12295.6
1.418	28760.3	63310.5	-3443.39	28449.6	55959.3	5305.31	28105.5	44070.8	-2060.06	28125.5	53920.6	-12292.7
1.42	28737.4	63305.1	-3439.97	28425.4	55964	5303.61	28082.2	44070.4	-2060.3	28102.9	53922.1	-12289.5
1.422	28714.9	63299.2	-3436.47	28401.2	55968.7	5301.88	28059.2	44070.2	-2060.72	28080.2	53923.6	-12286.3
1.424	28692.2	63293.5	-3433.03	28377.1	55973.7	5300.09	28035.7	44070.1	-2061.78	28057.7	53925.2	-12283.2
1.426	28669.2	63288.2	-3429.63	28353	55978.8	5298.26	28011.9	44070	-2063.17	28035.1	53926.8	-12280
1.428	28646.1	63283.3	-3426.34	28328	55983.4	5297.17	27987.9	44070.1	-2064.79	28012.5	53928.3	-12276.8
1.43	28622.8	63278.4	-3423.03	28303.6	55988.1	5295.63	27964	44070.1	-2066.06	27989.7	53929.4	-12273.2
1.432	28599.7	63273.4	-3419.72	28279.2	55992.8	5294.03	27941.5	44070.2	-2066.06	27966.6	53930.2	-12269.5
1.434	28577	63268.2	-3416.47	28254.9	55997.4	5292.47	27919.2	44070.4	-2066.35	27943.8	53931.6	-12266
1.436	28554.4	63262.3	-3413.06	28230.4	56002.1	5291.04	27896.6	44070	-2066.48	27920.9	53933.1	-12262.5
1.438	28531.3	63257	-3409.72	28205.9	56006.7	5289.7	27873.9	44070	-2066.54	27898	53934.4	-12258.9
1.44	28508.4	63252.9	-3406.76	28181.4	56011.1	5288.18	27851.2	44069.9	-2066.51	27875.1	53935.5	-12255.2
1.442	28485.5	63248.5	-3403.73	28157.4	56015.7	5286.43	27828.3	44069.9	-2066.48	27852.1	53936.4	-12251.3
1.444	28462.4	63243.3	-3400.45	28132.8	56020.8	5284.63	27805.5	44069.9	-2066.62	27829	53937.1	-12247.3
1.446	28439.4	63238.3	-3397.25	28108.1	56025.6	5282.91	27782.7	44069.8	-2066.84	27805.7	53937.7	-12243.1
1.448	28416.3	63233.2	-3394.02	28083.2	56030.3	5281.14	27759.9	44069.7	-2067.08	27782.4	53938.3	-12238.9
1.45	28393.4	63228.1	-3390.84	28058.3	56035.1	5279.39	27737	44069.6	-2067.2	27759	53938.8	-12234.7
1.452	28370.3	63223	-3387.64	28033.5	56039.7	5277.75	27714	44069.1	-2067.19	27735.5	53939.4	-12230.5
1.454	28347.3	63217.6	-3384.35	28008.7	56044	5276.22	27691.9	44069.2	-2067.58	27712.2	53940	-12226.2
1.456	28324.2	63212.3	-3381.1	27983.8	56048.5	5274.65	27669	44068.9	-2067.76	27688.9	53940.5	-12221.9
1.458	28301.1	63207.2	-3377.92	27958.9	56052.8	5273.07	27646	44068.6	-2067.88	27665.5	53941.1	-12217.4
1.46	28278	63201.9	-3374.71	27934.2	56057.1	5271.31	27623	44068.3	-2068.03	27642	53941.6	-12212.8
1.462	28254.9	63196.5	-3371.45	27909.3	56061.5	5269.56	27599.9	44068.1	-2068.23	27618.5	53942.1	-12208.2
1.464	28231.7	63191.4	-3368.26	27884.4	56066	5267.83	27577	44068	-2068.38	27595	53942.5	-12203.5
1.466	28208.6	63186.2	-3365.05	27859.8	56070.9	5265.73	27553.9	44067.7	-2068.35	27571.5	53942.9	-12198.8
1.468	28185.6	63180.7	-3361.81	27835.4	56075.6	5263.58	27530.8	44067.3	-2068.22	27548	53943.4	-12194
1.47	28162.5	63175.4	-3358.59	27810.9	56080.1	5261.44	27507.6	44067	-2068.07	27524.5	53943.8	-12189
1.472	28139.5	63169.7	-3355.29	27786.3	56084.4	5259.43	27484.3	44066.6	-2067.97	27501	53944.1	-12184
1.474	28116.4	63164.1	-3352.01	27761.8	56088.6	5257.46	27461.1	44066.3	-2068.07	27477.6	53944.5	-12178.9
1.476	28093.3	63158.7	-3348.73	27737.1	56092.9	5255.7	27437.9	44066.2	-2068.28	27454.1	53945	-12174.3
1.478	28070.1	63153.2	-3345.45	27712.4	56097.2	5254.02	27414.8	44066	-2068.53	27430.7	53945.6	-12169.7
1.48	28047	63147.7	-3342.17	27687.8	56101.7	5252.2	27391.7	44065.9	-2068.74	27407.5	53946.2	-12165.2
1.482	28023.9	63142.1	-3338.86	27663.1	56106.4	5250.14	27368.6	44065.7	-2068.94	27384	53946.8	-12160.6
1.484	28000.8	63136.5	-3335.54	27638.6	56111.2	5248.01	27345.5	44065.7	-2069.41	27360.3	53947.4	-12156.1
1.486	27977.6	63131.1	-3332.26	27613.9	56115.9	5245.9	27322.4	44065.6	-2069.88	27336.5	53948	-12151.4
1.488	27954.6	63125.6	-3328.96	27589	56120.3	5243.85	27299.2	44065.4	-2070.24	27312.6	53948.6	-12146.7
1.49	27931.6	63120	-3325.67	27564	56124.5	5241.97	27276	44065.1	-2070.51	27288.3	53948.7	-12141.5
1.492	27908.5	63114.3	-3322.29	27539.1	56128.6	5240.19	27253	44064.8	-2070.86	27265	53949.7	-12136.9
1.494	27885.4	63108.7	-3318.94	27514.2	56132.5	5238.61	27230	44064.6	-2071.24	27241.7	53950.6	-12132.3
1.496	27862.2	63102.9	-3315.47	27489.2	56136.3	5237.21	27206.6	44064.3	-2071.64	27218.2	53951.5	-12127.6
1.498	27839	63097	-3311.99	27464.1	56140.1	5235.96	27183.2	44063.8	-2071.81	27194.7	53952.3	-12122.8
1.5	27816.1	63091.4	-3308.6	27439.2	56144.1	5234.17	27159.7	44063.2	-2071.93	27171.2	53953.2	-12118.1
1.502	27793.2	63086.1	-3305.31	27414.3	56148.3	5232.38	27136.2	44062.6	-2072.06	27147.9	53954.3	-12113.4
1.504	27770.1	63080.5	-3301.9	27389.5	56152.5	5230.59	27112.6	44062	-2072.23	27124.5	53955.3	-12108.7
1.506	27746.9	63074.5	-3298.35	27364.7	56156.7	5228.72	27089	44061.4	-2072.37	27101.1	53956.3	-12103.9
1.508	27723.6	63068.3	-3294.71	27340	56161	5226.78	27065.2	44060.6	-2072.39	27077.7	53957.3	-12099
1.51	27700.5	63062	-3291.09	27315.3	56165.4	5224.7	27041.4	44059.8	-2072.36	27054.3	53958.3	-12094.2
1.512	27677.4	63056	-3287.54	27290.8	56170	5222.61	27017.7	44059.1	-2072.42	27030.8	53959.1	-12089.3
1.514	27654.3	63050	-3284.02	27266.1	56174.1	5220.58	26993.9	44058.4	-2072.42	27007.3	53959.9	-12084.3
1.516	27631.2	63043.9	-3280.46	27241.3	56178.2	5218.51	26970	44057.6	-2072.36	26983.7	53960.7	-12079.3
1.518	27608.1	63037.8	-3276.86	27216.7	56182.5	5216.42	26946.2	44056.9	-2072.28	26960.1	53961.6	-12074.2
1.52	27584.4	63031	-3273.06	27192	56186.8	5214.32	26922.2	44056.1	-2072.15	26936.5	53962.4	-12069.1
1.522	27560.9	63024.7	-3269.44	27167.3	56191.2	5212.17	26898.3	44055.4	-2072.02	26912.8	53963.2	-12064
1.524	27537.4	63018.4	-3265.74	27142.5	56195.7	5210.03	26874.4	44054.7	-2071.91	26889.2	53964	-12058.8
1.526	27514	63012.2	-3262.31	27117.7	56200	5207.99	26850.4	44053.9	-2071.73	26865.5	53964.7	-12053.6
1.528	27490.3	63006.9	-3259.34	27093.2	56204.1	5205.91	26826.3	44053	-2071.41	26841.9	53965.5	-12048.3
1.53	27466.8	63000.9	-3256.13	27068.6	56208	5204.01	26802.2	44052.2	-2071.08	26818.2	53966.3	-12043.1
1.532	27443.6	62994.2	-3252.62	27043.8	56211.8	5202.1	26778.1	44051.3	-2070.74	26794.5	53967.1	-12037.7
1.534	27420.2	62987.7	-3249.02	27018.8	56215.8	5200.04	26754	44050.5	-2070.4	26770.8	53967.8	-12032.4
1.536	27397	62981.3	-3245.49	26994.2	56220.1	5197.75	26729.9	44049.7	-2070.04	26747.1	53968.6	-12027
1.538	27373.8	62975	-3241.99	26970	56224.5	5195.39	26705.7	44048.9	-2069.69	26723.4	53969.4	-12021.7
1.54	27350.8	62968.4	-3238.52	26945.8	56229	5192.89	26681.5	44048.2	-2069.34	26699.7	53970.2	-12016.3
1.542	27327.8	62962	-3235.16	26921.4	56233.2	5190.32	26657.4	44047.6	-2069.02	26676.1	53971	-12010.9
1.544	27304.8	62955.5	-3231.83	26897.3	56237.4	5187.56	26633.2	44047	-2068.73	26652.4	53971.9	-12005.5
1.546	27281.8	62949.3	-3228.55	26873.2	56241.7	5184.78	26608.9	44046.4	-2068.39	26628.6	53972.8	-12000
1.548	27258.8	62942.8	-3224.99	26849.3	56246.2	5182	26584.6	44045.7	-2068	26604.9	53973.7	-11994.6
1.55	27236	62936.2	-3221.43	26824.6	56250.4	5179.87	26560.3	44045.2	-2067.58	26581.1	53974.5	-11989.1
1.552	27213.4	62929.6	-3217.95	26800.1	56254.8	5177.69	26535.9	44044.6	-2066.98	26557.3	53975.4	-11983.7
1.554	27190.8	62923.3	-3214.56	26775.7	56258.8	5175.51	26511.5	44044	-2066.59	26533.6	53976.3	-11978.2
1.556	27168.4	62916.9	-3211.2	26751.9	56262.8	5173.09	26487.1	44043.5	-2066.22	26509.8	53977.3	-11972.7
1.558	27146.2	62910.6	-3207.92	26728	56266.8	5170.54	26462.3	44043	-2065.86	26486.1	53978.3	-11967.2
1.56	27124.2	62904.1	-3204.62	26704.2	56270.8	5167.93	26437.4	44042.5	-2065.47	26462.4	53979.3	-11961.7
1.562	27102.1	62897.5	-3201.28	26679.9	56274.7	5165.3	26413.2	44042.2	-2065.05	26438.6	53980.4	-11956.2
1.564	27080.1	62891	-3197.96	26655.8	56279.4	5161.96	26389.1	44041.8	-2064.34	26414.9	53981.5	-11950.7
1.566	27058.4	62883.5	-3194.43	26631.9	56283.8	5158.66	26364.9	44041.6	-2063.8	26391.2	53982.7	-11945.2
1.568	27036.4	62876.5	-3190.96	26608	56288.8	5155.19	26340.7	44041.4	-2063.43	26367.5	53983.8	-11939.7
1.57	27014.5	62870	-3187.65	26584.1	56294.3	5151.46	26316.6	44041.2	-2063.12	26343.9	53985	-11934.1
1.572	26992.8	62863	-3184.12	26560.3	56300	5147.67	26292.5	44041.1	-2062.8	26320.2	53986.2	-11928.6
1.574	26970.8	62856.3	-3180.66	26536.4	56304.8	5144.75	26268.5	44041.1	-2062.51	26296.5	53987.5	-11923
1.576	26948.9	62849.3	-3177.17	26512.6	56309.8	5141.39	26244.5	44041.2	-2062.33	26272.8	53988.8	-11917.5
1.578	26927	62842.5	-3173.73	26488.9	56314.6	5138.24	26220.5	44041.4	-2062.17	26249.2	53990.1	-11912
1.58	26905.3	62835.5	-3170.24	26465.5	56319.4	5134.97	26196.4	44041.5	-2061.97	26225.5	53991.4	-11906.5
1.582	26883.4	62828.8	-3166.81	26442.1	56324.1	5131.61	26172.3	44041.7	-2061.86	26201.9	53992.8	-11901
1.584	26861.4	62821.6	-3163.26	26418.7	56329	5128.16	26148.3	44042	-2061.79	26178.2	53994.2	-11895.5
1.586	26839.3	62814.4	-3159.72	26395.3	56333.9	5124.58	26124.2	44042.2	-2061.72	26154.5	53995.7	-11890.1
1.588	26817.1	62807.3	-3156.25	26372.4	56338.6	5120.9	26100.1	44042.6	-2061.72	26130.9	53997.2	-11884.6
1.59	26795.2	62799.9	-3152.75	26349.4	56344	5117.02	26076.1	44043	-2061.75	26107.4	53998.8	-11879.2
1.592	26773.2	62792.8	-3149.33	26326.6	56349.6	5112.96	26052.2	44043.7	-2061.91	26083.9	54000.4	-11873.6
1.594	26751.3	62785.6	-3145.86	26303.9	56355.1	5108.82	26028.3	44044.3	-2062.05	26060.5	54002	-11868
1.596	26729.2	62778.2	-3142.35	26281.1	56360.5	5104.62	26004.6	44045	-2062.27	26037	54003.6	-11862.4
1.598	26707.2	62770.9	-3138.88	26258.5	56365.9	5100.3	25980.9	44045.7	-2062.5	26013.6	54005.3	-11856.8
1.6	26685.2	62763.2	-3135.32	26235.8	56371.5	5095.89	25957.3	44046.7	-2062.86	25990.2	54007.1	-11851.4
1.602	26663	62756.2	-3131.94	26213.1	56377	5091.4	25933.7	44047.7	-2063.24	25966.7	54008.8	-11845.9
1.604	26641.2	62748.5	-3128.4	26190.9	56382.6	5086.8	25910.1	44048.7	-2063.65	25943.3	54010.7	-11840.5
1.606	26619.1	62740.7	-3124.79	26168.3	56387.9	5082.24	25886.2	44049.7	-2064.14	25919.9	54012.6	-11835.1
1.608	26597.2	62733.3	-3121.24	26145.9	56393.3	5077.49	25862.7	44050.6	-2064.37	25896.5	54014.5	-11829.7
1.61	26575.7	62725.5	-3117.66	26123.7	56398.8	5072.63	25839.4	44051.7	-2064.65	25873.1	54016.5	-11824.4
1.612	26554.1	62718	-3114.12	26101.7	56404.1	5067.7	25816	44052.8	-2064.9	25849.8	54018.5	-11819.1
1.614	26532.5	62710.4	-3110.55	26079.8	56409.2	5062.68	25792.3	44054	-2065.4	25826.6	54020.6	-11813.8
1.616	26510.9	62702.6	-3106.94	26058.2	56414.6	5057.42	25768.7	44055.3	-2065.98	25803.5	54022.6	-11808.6
1.618	26489.5	62694.6	-3103.27	26036.3	56420	5052.29	25745.2	44056.6	-2066.59	25780.5	54024.7	-11803.4
1.62	26468	62686.9	-3099.66	26014.3	56425.6	5047.03	25721.9	44058	-2067.25	25757.8	54027.1	-11798.4
1.622	26446.6	62679.1	-3096	25992.3	56431.2	5041.7	25698.6	44059.4	-2067.94	25735.4	54029.7	-11793.5
1.624	26424.8	62671.8	-3092.4	25970.6	56437	5036.23	25674.9	44060.7	-2068.47	25713.4	54032.5	-11788.6
1.626	26403.2	62664.2	-3088.71	25948.9	56442.7	5030.73	25651.1	44062	-2069.03	25691.8	54035.7	-11784
1.628	26381.8	62656.3	-3084.94	25927	56448.2	5025.24	25627.3	44063.3	-2069.61	25668.5	54037.8	-11778.6
1.63	26360.5	62648.2	-3081.14	25905.2	56453.6	5019.74	25603.4	44064.6	-2070.3	25645.2	54040.1	-11773.3
1.632	26339.2	62640.2	-3077.35	25883.2	56458.9	5014.19	25579.6	44065.9	-2070.92	25622.1	54042.2	-11767.9
1.634	26317.9	62632.3	-3073.59	25861.5	56464.3	5008.55	25555.8	44067.3	-2071.59	25598.8	54044.2	-11762.4
1.636	26296.6	62624.2	-3069.77	25840	56469.8	5002.82	25532	44068.7	-2072.28	25575.4	54046	-11756.8
1.638	26275.3	62616	-3065.9	25818.4	56475.2	4997.05	25508.6	44070.5	-2073.21	25552	54047.8	-11751.3
1.64	26254.1	62607.7	-3062.01	25796.9	56480.7	4991.26	25485	44072	-2073.99	25528.7	54049.7	-11745.5
1.642	26233	62599.4	-3058.13	25775.6	56486.3	4985.38	25461.3	44073.6	-2074.81	25505.4	54051.8	-11739.7
1.644	26211.9	62591.1	-3054.28	25754.4	56492	4979.44	25437.6	44075.2	-2075.61	25482.3	54053.8	-11734.2
1.646	26190.8	62583.1	-3050.52	25733.1	56497.7	4973.49	25413.9	44076.9	-2076.46	25459.1	54056.1	-11728.6
1.648	26169.7	62575.1	-3046.76	25712	56503.3	4967.51	25390.3	44078.7	-2077.31	25435.7	54058.3	-11723.1
1.65	26148.7	62566.8	-3042.92	25690.9	56508.8	4961.51	25366.7	44080.5	-2078.12	25412.7	54060.5	-11717.5
1.652	26127.7	62558.2	-3039.04	25669.8	56514.2	4955.49	25343.2	44082.5	-2079.04	25389.5	54062.4	-11711.9
1.654	26106.7	62549.5	-3035.1	25648.9	56519.6	4949.4	25319.6	44084.6	-2080.01	25366.5	54064.7	-11706.3
1.656	26085.6	62540.8	-3031.17	25628	56525.1	4943.25	25296	44086.7	-2081.1	25343.6	54067	-11700.8
1.658	26064.7	62532.2	-3027.29	25607.2	56530.6	4937.1	25272.4	44088.8	-2082.14	25320.5	54069.3	-11695.1
1.66	26043.9	62523.4	-3023.41	25586.5	56536.2	4930.97	25248.8	44091	-2083.22	25297.3	54071.4	-11689.2
1.662	26023	62515	-3019.59	25565.8	56541.8	4924.82	25225.4	44093.1	-2084.34	25274	54073.5	-11683.4
1.664	26002.1	62506.4	-3015.7	25545	56547.5	4918.63	25201.9	44095.2	-2085.44	25250.9	54075.6	-11677.6
1.666	25981.1	62497.8	-3011.81	25524.3	56553.3	4912.31	25178.5	44097.4	-2086.58	25228	54077.9	-11671.9
1.668	25959.7	62489.9	-3008.01	25503.6	56558.9	4905.99	25155.1	44099.6	-2087.71	25205	54080.2	-11666.1
1.67	25938.5	62481.6	-3004.14	25482.9	56564.3	4899.74	25132.4	44101.8	-2088.19	25181.9	54082.3	-11660.1
1.672	25917.5	62472.7	-3000.18	25462.3	56569.6	4893.54	25110	44104	-2088.27	25158.8	54084.4	-11654.1
1.674	25896.8	62463.4	-2996.14	25442.1	56575.5	4886.58	25088.1	44106.4	-2088.01	25135.8	54086.5	-11648.3
1.676	25876.2	62454.3	-2992.17	25422.1	56581.3	4879.91	25066.3	44108.9	-2087.93	25112.8	54088.9	-11642.6
1.678	25855.4	62444.9	-2988.1	25402.1	56587.1	4873.25	25043.3	44111.4	-2089.12	25090	54091.7	-11637
1.68	25834.3	62436.2	-2984.13	25382	56592.9	4866.6	25020.1	44113.9	-2090.11	25067.1	54093.8	-11631
1.682	25813.2	62427.5	-2980.16	25362.2	56598.7	4859.85	24996.7	44116.4	-2091.02	25044.1	54095.7	-11624.8
1.684	25792.4	62418.5	-2976.18	25342.4	56604.5	4852.91	24973.5	44119	-2092.12	25021	54097.7	-11618.8
1.686	25771.6	62409.7	-2972.24	25322.9	56610.3	4845.85	24950.4	44121.6	-2093.35	24997.8	54099.8	-11612.8
1.688	25750.8	62400.9	-2968.32	25303.2	56616	4838.9	24927.3	44124.3	-2094.68	24974.7	54102.1	-11606.7
1.69	25729.9	62392	-2964.34	25283.8	56621.6	4831.95	24903.4	44127	-2095.68	24951.8	54104.6	-11600.8
1.692	25709	62382.7	-2960.24	25264.3	56627	4825.16	24880.3	44129.7	-2096.84	24928.9	54107.2	-11595
1.694	25688.1	62373.3	-2956.12	25245.1	56632.5	4817.99	24857.4	44132.2	-2097.87	24906.1	54109.9	-11589.2
1.696	25667.1	62363.7	-2951.96	25226	56637.9	4810.82	24834.4	44134.7	-2099.05	24883.4	54112.6	-11583.2
1.698	25646	62354.1	-2947.75	25206.7	56643.4	4803.65	24811.5	44137.4	-2100.3	24860.8	54115.3	-11577.3
1.7	25624.9	62344.6	-2943.56	25187.5	56648.9	4796.47	24787.7	44139.6	-2101.26	24838	54118	-11571.3
1.702	25603.8	62334.8	-2939.29	25168.4	56654.4	4789.27	24764.5	44142.1	-2102.43	24815.3	54120.6	-11565.2
1.704	25582.8	62325.1	-2935.08	25149.3	56660.1	4782.06	24741.4	44144.7	-2103.62	24792.6	54123.3	-11559.2
1.706	25561.9	62315.8	-2930.96	25130.2	56665.8	4774.82	24718.3	44147.3	-2104.78	24769.9	54126	-11553.1
1.708	25541	62306.6	-2926.88	25111.2	56671.5	4767.5	24695.1	44149.8	-2105.88	24747.2	54128.8	-11547
1.71	25520.1	62297.2	-2922.76	25092.4	56677	4760.07	24671.9	44152.2	-2107.06	24724.7	54131.7	-11541
1.712	25499.3	62287.6	-2918.6	25073.1	56682.2	4753.03	24648.7	44154.8	-2108.4	24702	54134.5	-11535
1.714	25478.2	62278.3	-2914.47	25053.7	56687.5	4746.01	24625.4	44157.4	-2109.83	24679.1	54137.3	-11528.9
1.716	25457.1	62268.5	-2910.21	25034.9	56693	4739.07	24602.3	44160	-2111.31	24656.4	54140.2	-11522.9
1.718	25435.9	62259	-2905.98	25016.8	56698.8	4731.87	24579.2	44162.7	-2112.8	24633.7	54143.2	-11517.2
1.72	25414.7	62249.3	-2901.7	24998.7	56704.6	4724.66	24556.1	44165.4	-2114.19	24611.1	54146.3	-11511.3
1.722	25393.4	62239.4	-2897.37	24980.5	56710.4	4717.44	24532.9	44167.9	-2115.49	24588.4	54149.3	-11505.3

## Sheet: C
time (s)	X-position of bullet01(mm)	Y-position of bullet01(mm)	Z-position of bullet01(mm)	X-position of bullet02(mm)	Y-position of bullet02(mm)	Z-position of bullet02(mm)	X-position of bullet03(mm)	Y-position of bullet03(mm)	Z-position of bullet03(mm)	X-position of bullet04(mm)	Y-position of bullet04(mm)	Z-position of bullet04(mm)
0.022	44913.9	54502.4	-2014.52	(mm)	53379.9	-1693.03	(mm)	53128.5	-2876.58	44896.3	54259.2	-3150.38
0.024	44901.3	54519.2	-2004.07	44890.5	53369	-1675.05	44875.7	53112.1	-2885.7	44882.1	54269.5	-3167.22
0.026	44888.9	54536.6	-1993.54	44876.8	53357.5	-1656.32	44861.5	53095.2	-2895.3	44867	54280.6	-3185.03
0.028	44875.5	54554.4	-1982.56	44862.4	53345.6	-1636.87	44847.5	53077.5	-2904.32	44851.4	54292.2	-3203.24
0.03	44861.4	54572.6	-1970.68	44847.6	53333.3	-1616.91	44833.2	53059.2	-2913.87	44835.1	54303.7	-3222
0.032	44846.4	54591.3	-1958.36	44832.6	53320.9	-1596.44	44818.6	53040.4	-2923.88	44818	54315.7	-3241.3
0.034	44831.4	54609.8	-1945.63	44817.1	53308.1	-1575.28	44803.7	53021.1	-2934.36	44800.4	54327.7	-3261.09
0.036	44816.1	54628.9	-1932.67	44801.5	53295.6	-1553.89	44788.3	53001.2	-2945.11	44782.3	54339.7	-3281.39
0.038	44800.4	54648.6	-1919.31	44785.1	53282.3	-1531.61	44772	52980.8	-2956.12	44764	54352	-3302.32
0.04	44784.4	54669	-1905.61	44768.3	53268.7	-1508.77	44755.4	52959.8	-2967.86	44745	54364.9	-3323.76
0.042	44767.5	54689.9	-1891.83	44751	53254.8	-1485.37	44738.4	52938.5	-2979.78	44725.8	54378.1	-3345.8
0.044	44750.9	54711.6	-1878.02	44733.3	53240.6	-1461.6	44720.9	52916.5	-2992.32	44705.9	54391.8	-3368.34
0.046	44733.7	54733.7	-1863.87	44715.5	53226.1	-1437.43	44702.8	52893.8	-3004.83	44685.8	54405.8	-3391.54
0.048	44715.2	54755.7	-1848.48	44697.1	53211.3	-1412.62	44684.3	52870.7	-3018.08	44665.2	54420.5	-3415.58
0.05	44697.7	54778.9	-1833.51	44678.3	53196.4	-1387.08	44665.3	52847	-3031.29	44644.4	54435.7	-3440.38
0.052	44679.9	54802.5	-1818.23	44658.5	53180.7	-1360.55	44646	52822.9	-3045.2	44623.4	54451.2	-3465.68
0.054	44661.5	54826.7	-1802.59	44638.1	53164.6	-1333.25	44626.1	52798.3	-3059.06	44601.5	54466.2	-3491.14
0.056	44642.9	54851.7	-1786.8	44617.4	53148.4	-1305.69	44605.5	52772.9	-3072.79	44579.1	54481.5	-3517.03
0.058	44623.4	54876.3	-1770.19	44596.6	53132	-1277.98	44584.6	52747.2	-3087.23	44556.2	54497.1	-3543.35
0.06	44603.3	54901.2	-1753.13	44575.2	53115.2	-1249.44	44563.3	52721.1	-3102.32	44532.8	54512.9	-3570
0.062	44583.2	54926.7	-1735.77	44553.6	53098.2	-1220.75	44541.4	52694.2	-3116.91	44509.1	54529	-3597.1
0.064	44562.7	54952.5	-1718.14	44531.3	53080.8	-1191.28	44519.2	52666.9	-3132.1	44485.9	54546.4	-3625.08
0.066	44542.3	54979.1	-1700.89	44509.6	53063.9	-1161.9	44496.3	52638.9	-3146.42	44461.9	54563.8	-3653.31
0.068	44521.4	55005.9	-1683.02	44487	53046.2	-1131.61	44473	52610.5	-3161.05	44437.5	54581.1	-3681.85
0.07	44500.1	55033	-1664.68	44463.9	53028.3	-1100.9	44449.2	52581.6	-3175.89	44412.7	54598.6	-3710.68
0.072	44478.7	55060.9	-1646.7	44440.2	53010	-1069.47	44425.4	52552.6	-3191.13	44387.9	54616.5	-3739.94
0.074	44456.8	55088.9	-1628.15	44416.4	52991.6	-1037.97	44401.1	52523	-3206.48	44362.8	54634.6	-3769.52
0.076	44434.1	55117	-1609.12	44392.1	52972.8	-1005.81	44376.3	52493	-3222.09	44337.4	54653.2	-3799.82
0.078	44411	55145.2	-1589.37	44367.9	52954.1	-973.984	44351.2	52462.8	-3237.99	44311.9	54671.6	-3830.38
0.08	44388.3	55174.2	-1569.31	44343.1	52935	-941.506	44325.7	52432.1	-3254.05	44285.9	54690.2	-3861.08
0.082	44364.6	55202.9	-1548.53	44318.3	52916	-909.278	44299.9	52401	-3270.25	44259.4	54709.2	-3892.07
0.084	44341.9	55233.4	-1529.82	44293	52896.6	-876.415	44273.7	52369.6	-3286.55	44232.3	54728.5	-3923.33
0.086	44318.9	55264	-1511.09	44267.8	52877.2	-843.696	44247.7	52338.3	-3303.31	44205.1	54748.1	-3954.85
0.088	44295.2	55294.8	-1492.33	44242	52857.5	-810.383	44221.1	52306.6	-3320.44	44177.8	54767.9	-3986.75
0.09	44271.6	55325.8	-1473.4	44216.3	52837.8	-777.165	44194.2	52274.6	-3337.74	44150.5	54787.7	-4019.04
0.092	44247.7	55357.3	-1454.31	44190.4	52818.1	-743.471	44167.1	52242.2	-3355.05	44122.9	54807.4	-4051.43
0.094	44223.2	55388.5	-1434.87	44164.1	52797.9	-709.751	44139.7	52209.8	-3372.6	44094.8	54827	-4083.83
0.096	44198.9	55420.3	-1415.38	44137.4	52777.5	-675.501	44111.6	52176.7	-3389.96	44066.3	54846.8	-4116.31
0.098	44174.2	55452.3	-1395.64	44110.7	52757.2	-641.35	44083.3	52143.5	-3407.35	44037.4	54866.7	-4148.84
0.1	44149.9	55484.5	-1375.85	44084	52736.8	-607.3	44054.9	52110.1	-3424.97	44008.3	54886.6	-4181.4
0.102	44125.3	55517	-1355.97	44056.9	52716.2	-572.767	44026.3	52076.7	-3442.93	43978.7	54906.6	-4213.95
0.104	44100.5	55549.4	-1336.09	44029.4	52695.3	-537.789	43997.6	52043.2	-3461.12	43949.1	54926.7	-4246.64
0.106	44075.6	55581.9	-1316.03	44002.4	52674.8	-503.559	43968.8	52009.8	-3479.92	43919.5	54946.8	-4279.35
0.108	44050.5	55614.4	-1295.93	43975.2	52654.4	-469.289	43939.6	51976	-3498.77	43889.9	54966.7	-4312.08
0.11	44025	55646.4	-1275.55	43947.9	52633.9	-434.965	43910.2	51942.2	-3517.79	43860.1	54986.9	-4344.82
0.112	43999.7	55678.5	-1254.84	43921.2	52614	-400.877	43880.2	51907.9	-3535.39	43830.3	55006.8	-4377.57
0.114	43974	55710.3	-1233.71	43894.4	52594.1	-366.755	43850.1	51873.7	-3553.16	43800.7	55026.6	-4410.39
0.116	43948.1	55742.2	-1212.68	43867.4	52574.2	-332.64	43819.8	51839.5	-3571.25	43771.1	55046.2	-4443.22
0.118	43922.4	55774.1	-1191.76	43840.4	52554.4	-298.581	43789.5	51805.5	-3589.61	43741.7	55065.9	-4476.01
0.12	43896.4	55805.7	-1170.83	43813.4	52534.5	-264.601	43759.3	51771.4	-3606.91	43712	55085.8	-4508.79
0.122	43870	55837.2	-1149.58	43786.4	52514.7	-230.688	43729	51737.4	-3624.35	43682.4	55105.7	-4541.59
0.124	43843.2	55868.2	-1127.9	43759.4	52494.9	-196.877	43699.3	51704.2	-3642.4	43652.9	55125.5	-4574.31
0.126	43818.9	55900.8	-1107.82	43732.5	52475.3	-163.252	43669.5	51671.3	-3660.59	43623	55144.8	-4606.66
0.128	43795.1	55933.4	-1088.42	43705.6	52455.7	-129.83	43640.4	51638.8	-3679.35	43593.4	55164.2	-4638.91
0.13	43771.3	55965.9	-1069.11	43678.8	52436.4	-96.6326	43611.4	51606.6	-3698.29	43563.8	55183.4	-4670.94
0.132	43746.9	55997.7	-1049.37	43652.2	52417.2	-63.6659	43582.6	51574.2	-3715.57	43534.4	55202.5	-4702.81
0.134	43722.2	56029.1	-1029.53	43625.8	52398.1	-30.9619	43554.3	51542.2	-3732.79	43505.1	55221.6	-4734.42
0.136	43697.8	56060.1	-1009.84	43599.6	52379.2	1.39945	43526.1	51510.4	-3749.9	43476.1	55240.5	-4765.72
0.138	43673.5	56090.7	-990.285	43573.6	52360.6	33.3524	43497.6	51478.9	-3767.26	43448.3	55259.2	-4796.29
0.14	43649.3	56121.1	-970.917	43547.6	52342	64.9765	43469.2	51447.9	-3784.87	43421.2	55277.8	-4826.06
0.142	43625.1	56151.1	-951.803	43521.9	52323.7	96.2362	43441.1	51417	-3801.21	43393.5	55296	-4855.79
0.144	43600.6	56180.7	-932.607	43495	52304.2	128.731	43413	51386.1	-3817.52	43364.9	55314.1	-4885.71
0.146	43576.1	56210.5	-913.524	43468.3	52284.9	161.02	43384.1	51355	-3833.22	43337.6	55332.6	-4915.47
0.148	43551.8	56240.5	-894.235	43441.6	52265.5	193.231	43355.3	51324	-3848.99	43310	55351	-4944.86
0.15	43527.6	56270.8	-875.186	43415.2	52246.3	224.971	43325.8	51292.8	-3864.61	43282.8	55369.2	-4974.11
0.152	43503.4	56300.6	-856.037	43388.2	52226.7	257.501	43296.2	51261.6	-3880.29	43256	55387.7	-5003.26
0.154	43478.8	56330.5	-837.733	43361.3	52207.1	290.034	43266.8	51230.9	-3896.48	43229	55405.8	-5030.67
0.156	43454	56360.4	-819.417	43334.4	52187.5	322.593	43237.7	51200.3	-3913.04	43201.1	55424.9	-5061.06
0.158	43429.1	56390.3	-801.101	43307.7	52168	354.771	43208.2	51169.6	-3928.94	43173	55443.9	-5091.25
0.16	43404.7	56420.8	-783.029	43280.8	52148.6	387.025	43179	51139.3	-3945.4	43145.2	55462.8	-5121.31
0.162	43380.1	56451.2	-764.904	43253.8	52129.1	419.348	43149.8	51108.8	-3962.05	43117.6	55481.7	-5151.1
0.164	43355.4	56481.6	-746.976	43226.6	52109.6	451.743	43120.7	51078.4	-3978.86	43089.6	55500.5	-5180.95
0.166	43330.6	56511.9	-728.954	43199.6	52090.3	483.779	43091.6	51048.2	-3995.68	43061.4	55519	-5210.26
0.168	43305.7	56542.1	-710.767	43172.4	52071	515.976	43062.6	51018	-4012.48	43033	55537.5	-5239.48
0.17	43280.5	56572.2	-692.493	43145.1	52051.8	548.158	43033.7	50987.6	-4028.58	43004.5	55556	-5269.27
0.172	43255.1	56602.2	-674.101	43117.5	52032.5	580.484	43004.6	50957.3	-4044.63	42976	55574.4	-5298.75
0.174	43229.7	56632.1	-655.58	43089.7	52013.1	612.855	42975.4	50927.1	-4060.79	42947.3	55592.6	-5328.35
0.176	43204.2	56661.8	-636.945	43061.6	51993.7	645.304	42946.4	50896.7	-4076.58	42918.6	55610.7	-5357.76
0.178	43178.6	56691.3	-618.527	43033.7	51974.3	677.687	42916.9	50866	-4092.47	42889.7	55628.5	-5386.66
0.18	43152.9	56720.6	-600.114	43005.9	51954.8	710.076	42887.2	50835.3	-4108.61	42860.8	55646.3	-5415.66
0.182	43127.1	56750	-581.73	42978.2	51935.2	742.506	42857.3	50804.7	-4124.76	42831.7	55664.1	-5444.55
0.184	43101	56779	-563.298	42950.4	51915.6	774.996	42827.7	50774.4	-4141.11	42802.5	55681.9	-5473.08
0.186	43074.6	56808	-544.801	42922.8	51896	807.537	42798	50744.2	-4157.08	42773.1	55699.9	-5501.59
0.188	43048	56836.7	-526.225	42895.2	51876.2	840.149	42768.7	50713.9	-4173.3	42743.9	55717.9	-5530.08
0.19	43021.5	56865.4	-507.611	42867.6	51856.7	872.476	42739	50683.2	-4189.14	42714.7	55735.6	-5558.12
0.192	42995.1	56894.1	-489.002	42839.7	51837.2	904.84	42709.4	50652.8	-4205.05	42685.1	55753.4	-5586.66
0.194	42968.9	56923.4	-470.665	42811.4	51817.5	937.835	42680	50622.9	-4221.29	42655.5	55771.2	-5615.28
0.196	42942.6	56952.4	-452.18	42783.4	51797.9	970.881	42650.3	50592.8	-4237.68	42625.9	55789.1	-5644.04
0.198	42915.8	56981.2	-433.465	42755.2	51778.2	1004.1	42620.2	50562.3	-4253.51	42596.5	55807.2	-5673.02
0.2	42889.3	57010.1	-415.045	42727.2	51758.7	1036.86	42589.8	50531.6	-4269.39	42567.1	55825.6	-5702.51
0.202	42862.4	57038.8	-396.12	42699	51739.2	1069.94	42559.2	50501	-4285.49	42537.7	55843.9	-5731.82
0.204	42835.6	57067.5	-377.672	42670.7	51719.7	1103.02	42529.1	50471.4	-4302.12	42507.9	55861.9	-5760.23
0.206	42808.7	57096	-359.192	42642.5	51700.4	1135.42	42498.9	50441.7	-4318.51	42478.1	55879.9	-5788.99
0.208	42781.7	57124.5	-340.957	42614.2	51681.1	1167.96	42468.1	50411.5	-4334.19	42448.3	55897.9	-5817.69
0.21	42755.3	57153	-322.452	42585.9	51662	1200.58	42437.4	50381.3	-4349.63	42418.6	55916	-5846.37
0.212	42728.8	57181.5	-304.376	42557.7	51643	1233.12	42406.9	50351.4	-4364.96	42388.7	55934.1	-5874.94
0.214	42701.7	57209.8	-285.957	42529.6	51624	1265.58	42376.4	50321.6	-4380.33	42359.1	55952.7	-5903.69
0.216	42674.8	57238.1	-267.767	42501.4	51604.8	1298.08	42345.8	50292	-4395.99	42329.3	55971.3	-5932.43
0.218	42648.2	57266.5	-250.025	42472.8	51585.2	1330.75	42314.6	50262.2	-4411.25	42299.8	55989.8	-5960.56
0.22	42622	57295.2	-232.877	42444.9	51566.3	1362.66	42283.7	50232.8	-4426.71	42270	56008.4	-5988.68
0.222	42595.1	57323.4	-215.018	42417	51547.3	1394.51	42253	50203.6	-4442.18	42240	56027	-6016.73
0.224	42568	57351.4	-197.01	42388.3	51528	1426.44	42221.6	50173.9	-4456.98	42209.8	56045.9	-6044.71
0.226	42541.1	57379.5	-179.433	42359.9	51508.8	1458.12	42191	50145	-4472.73	42179.5	56064.9	-6072.28
0.228	42513.7	57407.3	-161.489	42332.3	51490.3	1488.32	42160.3	50115.8	-4488.33	42150	56082.9	-6099.59
0.23	42486.6	57435.3	-143.583	42304.3	51471.6	1519.36	42129.5	50086.7	-4503.45	42120.4	56100.6	-6127.1
0.232	42459.3	57463.2	-125.671	42276.4	51452.9	1550.57	42098.6	50057.7	-4518.24	42090.7	56117.9	-6154.44
0.234	42431.7	57490.3	-106.043	42248.7	51434.4	1580.99	42068.3	50029.1	-4532.9	42060.5	56135.1	-6181.54
0.236	42404.2	57517.5	-86.7619	42221.2	51415.9	1610.88	42037.6	50000.3	-4548.28	42030.2	56152.3	-6208.84
0.238	42376.6	57544.5	-67.3371	42192.9	51396.9	1642.26	42007.5	49972.1	-4563.63	41999.9	56169.8	-6236.27
0.24	42349	57571.6	-47.9799	42164.1	51377.5	1674.74	41977.1	49943.7	-4578.71	41969.7	56187.1	-6263.68
0.242	42321.4	57598.8	-29.2179	42135.2	51358	1707.2	41946.8	49915.3	-4593.7	41939.2	56204.7	-6290.82
0.244	42294	57626	-10.6617	42106.8	51338.8	1738.84	41915	49886.1	-4606.09	41908.2	56221.9	-6317.57
0.246	42266.9	57653.3	7.75632	42078.5	51319.8	1770.05	41884.6	49858	-4621.51	41877.4	56239.1	-6344.15
0.248	42239.4	57680.9	26.3409	42050.5	51301	1800.64	41852	49827.6	-4635.8	41846.2	56256.7	-6371.21
0.25	42211.8	57708.3	44.9247	42022.2	51282.2	1831.56	41821.8	49799.4	-4651.32	41814.3	56273.7	-6397.74
0.252	42184.3	57735.8	63.3932	41993.3	51263.1	1863.2	41791.6	49771.3	-4666.79	41782.1	56290.1	-6424
0.254	42157	57762.9	81.8082	41964.5	51244.1	1894.79	41761.5	49743.4	-4682.08	41752	56306.3	-6450.18
0.256	42129.6	57789.9	100.142	41935.6	51225.2	1926.24	41732.2	49716.1	-4697.77	41723	56322.3	-6477.37
0.258	42102.3	57817.1	118.403	41907.1	51206.5	1957.29	41702.1	49688.6	-4713.7	41692.8	56338.6	-6504.04
0.26	42074.8	57844	136.777	41878.5	51187.9	1988.42	41672.2	49661.4	-4729.6	41662.9	56355.4	-6531.15
0.262	42047.5	57871	154.978	41849.7	51169	2019.96	41641.7	49633.4	-4745.02	41631.8	56372.3	-6557.84
0.264	42020.4	57898	172.934	41820.8	51150.2	2051.79	41611.6	49605.8	-4760.55	41600.1	56389.1	-6584.39
0.266	41993.7	57925.1	190.644	41792.1	51131.6	2083.42	41582	49578.3	-4776.12	41568.6	56405.7	-6610.65
0.268	41967.7	57952.4	207.722	41763.8	51113.3	2114.66	41552.6	49550.9	-4791.67	41537.1	56422.1	-6636.6
0.27	41940.6	57978.7	225.875	41734.8	51094.6	2146.33	41523.3	49523.4	-4807.06	41505.5	56438.9	-6663.14
0.272	41912.7	58004.9	244.27	41706.1	51076.1	2177.87	41494	49495.9	-4822.19	41474.1	56455	-6689.13
0.274	41885.3	58031	263.021	41677.7	51058	2209.04	41464.1	49468.5	-4838.21	41442.6	56470.9	-6715.28
0.276	41858.4	58057.1	280.952	41649.3	51039.8	2240.29	41434	49441.2	-4854.07	41411.3	56487.1	-6741.4
0.278	41832.1	58083.3	298.817	41621.1	51022	2271.44	41404.1	49414	-4870.01	41380	56502.9	-6767.24
0.28	41805.5	58110	316.454	41592.8	51004.3	2302.46	41374	49386.8	-4886.03	41348.8	56519	-6793.21
0.282	41778.4	58136.7	334.196	41564.1	50986	2333.8	41343.6	49359.7	-4901.94	41317.7	56535.4	-6819.23
0.284	41751.4	58163.2	352.113	41535.7	50968.2	2364.88	41314.3	49332.8	-4918.4	41286.6	56551.9	-6845.13
0.286	41724.3	58189.6	369.738	41507.2	50950.4	2395.85	41284	49305.2	-4933.31	41255.7	56568.4	-6871.2
0.288	41698	58216.2	387.288	41478.4	50932.7	2426.85	41253.5	49277.4	-4948.42	41224.2	56584.7	-6897.21
0.29	41670.9	58242.4	405.041	41449.7	50915	2458.05	41223	49249.9	-4963.16	41192.8	56600.3	-6923.16
0.292	41643.9	58268.7	422.725	41420.7	50897.3	2489.43	41192.5	49222.4	-4978.19	41162.2	56616.2	-6948.67
0.294	41617.8	58295.4	439.302	41391.7	50879.7	2520.77	41162	49195	-4992.84	41131.7	56632	-6974.14
0.296	41590.9	58321.6	456.843	41362.7	50861.9	2551.94	41131.3	49167.4	-5007.64	41100.6	56647.8	-6999.43
0.298	41563.9	58347.7	474.103	41334.2	50844.6	2582.61	41100.5	49139.9	-5022.43	41069.4	56663.1	-7024.67
0.3	41536.9	58373.7	490.997	41305.8	50827.6	2612.94	41069.5	49112.2	-5037.17	41038.2	56679	-7049.93
0.302	41509.8	58399.1	508.96	41277.4	50810.4	2643.45	41038.4	49084.7	-5052.03	41007.1	56694.9	-7075.13
0.304	41483.3	58425.3	526.01	41248.3	50792.9	2674.41	41008.1	49057.5	-5066.71	40976.1	56711.1	-7100.32
0.306	41457.1	58451.8	542.702	41219.5	50775.7	2705.01	40977.6	49030.1	-5080.74	40945.3	56727.5	-7125.67
0.308	41430.7	58478.1	559.604	41190.4	50758.5	2735.83	40946.9	49003	-5095.52	40914.1	56743.7	-7150.64
0.31	41404.3	58504.5	576.215	41161.8	50741.6	2766.23	40916.4	48975.9	-5110.01	40883	56759.1	-7175.42
0.312	41377.4	58530.6	593.388	41132.1	50723.9	2797.17	40885.9	48949.1	-5125.43	40852.1	56774.1	-7200.02
0.314	41350.6	58556.8	610.146	41102.9	50706.6	2827.63	40855.7	48922.2	-5141.24	40820.9	56790	-7224.76
0.316	41324.3	58583.5	626.445	41073.7	50689.5	2857.98	40825.3	48895.3	-5157.22	40789.7	56806	-7249.51
0.318	41297.6	58610	643.312	41044.9	50672.7	2887.82	40793.8	48868.2	-5173.32	40758.3	56822	-7274.19
0.32	41271.2	58636.5	659.734	41015.9	50655.9	2917.83	40763.7	48841.2	-5188.14	40727.6	56837.6	-7299.08
0.322	41245.2	58663.5	675.521	40987.1	50639.2	2947.42	40733.5	48814.1	-5202.7	40696.9	56852.9	-7323.54
0.324	41219.4	58690.5	690.675	40958.9	50622.2	2977.39	40703	48786.8	-5217.32	40665.6	56868.2	-7347.88
0.326	41192.9	58717.2	705.629	40930.8	50605.3	3006.96	40672.6	48759.6	-5232.21	40634.3	56883.8	-7372.17
0.328	41167.4	58744.5	719.741	40902.5	50588.3	3036.97	40641.7	48732.2	-5247.17	40603.6	56898.8	-7396.33
0.33	41140.5	58770.2	736.002	40874.4	50571.5	3066.56	40611.8	48705.8	-5262.98	40572.6	56913.5	-7420.29
0.332	41113.5	58796	752.083	40846	50554.7	3096.52	40580.8	48678.7	-5278.48	40541.4	56928.1	-7444.25
0.334	41086.9	58822	768.415	40817.8	50537.9	3126.13	40550.4	48651.6	-5292.71	40509.7	56942.7	-7468.05
0.336	41060.3	58847.5	784.861	40789.2	50521	3156.02	40519.7	48624.4	-5306.67	40478.5	56957.4	-7491.89
0.338	41033.6	58873.1	801.359	40760.6	50504.1	3185.58	40489	48597.5	-5321.29	40447	56972.1	-7515.62
0.34	41007.4	58898.9	817.748	40732.2	50487.6	3215.23	40458.1	48570.5	-5335.76	40415.4	56987.2	-7539.4
0.342	40980.8	58924.2	834.304	40704.1	50471.3	3244.41	40427.3	48543.6	-5350.32	40383.9	57002.3	-7563.18
0.344	40954.3	58949.3	850.868	40675.9	50455.1	3273.74	40396.7	48516.9	-5365.02	40353.2	57017.3	-7587.2
0.346	40928	58974.8	867.34	40647.4	50438.8	3303.29	40365.6	48489.7	-5379.38	40322.3	57031.6	-7611.04
0.348	40901.8	58999.8	884.867	40619.1	50422.8	3332.41	40333.9	48462	-5393.05	40291.9	57045.7	-7635.09
0.35	40875.9	59024.9	902.146	40591	50407.1	3361.06	40302.2	48434.4	-5406.82	40261.5	57059.8	-7659.36
0.352	40849.5	59049.7	919.429	40562.4	50390.9	3390.45	40269.8	48406.2	-5419.62	40231	57074	-7683.6
0.354	40823.1	59074.5	936.618	40533.7	50374.8	3419.87	40239.3	48379.9	-5433.19	40200.3	57088.5	-7708.01
0.356	40796.9	59099.8	953.837	40504.9	50358.7	3449.26	40209	48354	-5446.69	40170	57103.5	-7732.69
0.358	40770.3	59125	970.766	40475.5	50341.9	3478.88	40178.7	48328	-5461.36	40139.7	57118.7	-7757.45
0.36	40744.1	59150.6	987.26	40446.2	50325.1	3508.44	40148.3	48301.7	-5475.84	40109.2	57133.7	-7781.95
0.362	40717.5	59175.7	1004.38	40416.9	50308.2	3538.59	40117.7	48275.1	-5489.81	40078.6	57149	-7806.48
0.364	40690.7	59200.8	1021.18	40387.5	50291.4	3568.41	40087	48248.3	-5503.22	40047.9	57164.1	-7831.01
0.366	40664	59226	1037.98	40358.1	50274.7	3598.31	40054.5	48220.8	-5516.86	40017.4	57179.1	-7855.44
0.368	40637.8	59251.5	1054.32	40328.5	50258	3628.08	40026	48196.7	-5532.64	39986.7	57193.7	-7878.79
0.37	40612.4	59277.4	1069.99	40299.1	50241.6	3657.62	39996.8	48171.8	-5547.72	39955.9	57208.2	-7902.16
0.372	40584.6	59301.5	1087.34	40269.6	50225.2	3687.02	39967.4	48146.2	-5562.15	39925.5	57223.2	-7925.79
0.374	40556.3	59325.5	1104.92	40240.3	50209.1	3716.26	39936.7	48119.8	-5575.49	39895	57238.3	-7949.42
0.376	40527.7	59349.3	1122.56	40211	50193	3745.39	39905.8	48092.8	-5588.07	39864.8	57253.5	-7973.11
0.378	40499.8	59373.4	1139.65	40181.2	50176.9	3774.53	39874.5	48065.8	-5602.04	39834.7	57268.7	-7996.84
0.38	40472.2	59397.9	1156.41	40151.3	50160.9	3803.58	39844.2	48040.9	-5617.1	39804.3	57283.7	-8020.38
0.382	40444.3	59422.4	1173.11	40121.3	50144.8	3832.66	39814.2	48016.5	-5632.37	39773.9	57298.8	-8043.93
0.384	40416.3	59446.8	1189.78	40091	50128.6	3861.82	39784.4	47992.1	-5647.1	39743.3	57314.5	-8068.32
0.386	40388.3	59471.2	1206.35	40060.9	50112.6	3890.9	39754.5	47967.3	-5661.29	39711.9	57330.1	-8093.24
0.388	40359.8	59495.2	1223.77	40030.7	50096.6	3919.89	39724.5	47942.9	-5676.75	39681.6	57345.8	-8117.97
0.39	40331	59518.9	1241.1	40001.4	50081.1	3948.42	39694.4	47918.4	-5691.96	39651.6	57361.3	-8142.19
0.392	40302.3	59542.9	1258.28	39971.9	50065.6	3976.83	39664.3	47893.9	-5707.12	39620.3	57376.7	-8166.11
0.394	40273.7	59567.1	1274.96	39942.1	50049.9	4005.43	39634.1	47869.2	-5722.1	39589.7	57391.7	-8190.09
0.396	40244.9	59591.3	1291.59	39912	50034	4034.17	39604.2	47844.7	-5737.3	39558.6	57406.8	-8213.89
0.398	40216	59615.7	1308.17	39882.3	50018.5	4062.39	39574.6	47820.4	-5752.77	39527.8	57422.4	-8237.79
0.4	40187.1	59639.9	1324.56	39852.5	50002.8	4090.42	39545	47796	-5768.23	39496.7	57438	-8261.55
0.402	40158.3	59664	1341.43	39822.1	49987.1	4118.81	39515.1	47771.4	-5783.51	39465.8	57453.4	-8285.2
0.404	40129.7	59688.1	1358.2	39791.5	49971	4147.22	39485.6	47747.2	-5799.19	39435.2	57469.2	-8309.04
0.406	40100.4	59711.4	1375.16	39760.6	49955	4175.82	39456	47722.7	-5814.64	39404.4	57484.8	-8332.94
0.408	40071.3	59734.9	1391.88	39729.3	49938.7	4204.69	39426.4	47698.1	-5830.07	39373.6	57500.5	-8357.03
0.41	40042.1	59758.1	1408.47	39697.6	49922.4	4233.77	39396.6	47673.3	-5845.39	39342.8	57516.2	-8381.24
0.412	40013	59781.4	1424.91	39667.1	49906.6	4261.44	39366.8	47648.6	-5860.69	39312.1	57532	-8405.5
0.414	39983.8	59804.7	1441.23	39636.6	49890.9	4288.98	39336.9	47623.7	-5875.86	39281.1	57547.3	-8429.53
0.416	39954.7	59828	1457.5	39606.5	49874.8	4316.51	39306.9	47598.9	-5891.38	39250.1	57562.7	-8453.68
0.418	39925.4	59850.9	1473.89	39576.7	49859.2	4343.81	39276.9	47574	-5906.89	39219	57577.9	-8477.72
0.42	39895.9	59873.5	1490.33	39546.8	49843.6	4371.33	39247	47549.1	-5922.37	39188	57593	-8501.69
0.422	39866.2	59896.1	1506.76	39517	49827.9	4398.84	39216.5	47524.2	-5937.57	39156.9	57608.2	-8525.46
0.424	39836.5	59918.9	1522.95	39486.6	49811.9	4426.6	39186.3	47499.6	-5952.79	39126.3	57623.8	-8549.77
0.426	39807	59941.7	1539.08	39455.9	49795.7	4454.6	39156.1	47474.9	-5968.02	39095.3	57639.1	-8573.67
0.428	39777.5	59964.6	1555.19	39424.9	49779.8	4482.75	39125.9	47450.3	-5983.43	39064.3	57654.2	-8597.47
0.43	39748	59987.6	1571.14	39393.8	49764	4511.03	39095.1	47425.2	-5998.61	39033.4	57669.2	-8621.09
0.432	39718.4	60010.6	1587.02	39362.6	49748.3	4539.36	39064.3	47400	-6013.73	39002.5	57684.3	-8644.79
0.434	39688.8	60033.6	1602.84	39332.5	49733.4	4565.51	39032.9	47374.6	-6028.36	38971.6	57699.5	-8668.66
0.436	39659.1	60056.5	1618.62	39302.8	49718.6	4591.57	39001.5	47349.3	-6042.84	38940.5	57714.9	-8693.04
0.438	39629.4	60079.5	1634.07	39272.9	49703.5	4617.7	38970.1	47324	-6057.43	38909.3	57729.9	-8717.03
0.44	39599.7	60102.4	1649.44	39242.7	49688.3	4643.89	38938.4	47298.4	-6071.91	38877.9	57744.9	-8740.54
0.442	39570.1	60125.2	1664.64	39212.3	49673	4670.15	38906.9	47273.2	-6086.5	38846.2	57759.6	-8763.78
0.444	39540.3	60147.8	1680.14	39182.4	49658.2	4695.13	38875	47247.8	-6100.78	38814.4	57774.4	-8787.02
0.446	39510.4	60170.3	1695.81	39152.2	49643.2	4720.5	38843.3	47222.8	-6115.15	38782.6	57789	-8809.71
0.448	39480.7	60192.9	1711.3	39121.8	49628	4745.83	38811.4	47197.7	-6129.4	38750.8	57803.5	-8832.16
0.45	39451	60215.5	1726.76	39091.3	49612.9	4771.17	38779.3	47172.1	-6143.44	38719.3	57818.2	-8855.29
0.452	39421.3	60238	1742.24	39060.5	49597.6	4797.13	38747.4	47146.6	-6157.5	38687.8	57833	-8878.09
0.454	39391.6	60260.3	1757.87	39030	49582.3	4822.88	38715.2	47120.7	-6171.24	38656.4	57847.9	-8900.94
0.456	39361.7	60282.8	1772.91	38999.4	49566.9	4848.55	38683	47095.1	-6185.06	38625.1	57863	-8923.91
0.458	39331.9	60305.1	1788.16	38968.4	49551.2	4874.58	38650.9	47069.7	-6199.07	38593.9	57878.1	-8946.92
0.46	39301.9	60327.2	1803.49	38937.5	49535.7	4900.19	38618.5	47044	-6212.89	38563.1	57893.5	-8970.07
0.462	39271.9	60349.2	1818.85	38906.8	49520.4	4925.44	38586	47018.3	-6226.64	38532.2	57908.9	-8993.03
0.464	39241.9	60371.1	1834.24	38876.4	49505.6	4950.17	38554	46993	-6240.82	38501.1	57924.2	-9016.52
0.466	39211.9	60392.9	1849.74	38845.8	49490.3	4975.48	38522	46967.7	-6254.97	38470.2	57939.2	-9039.88
0.468	39181.9	60414.7	1865.34	38815.1	49475.3	5000.58	38490	46942.2	-6269.18	38439.4	57953.8	-9063.13
0.47	39151.8	60436.2	1881.12	38784.8	49460.5	5025.32	38457.8	46916.5	-6283.33	38408.7	57968.5	-9086.44
0.472	39121.8	60457.8	1896.83	38754.6	49445.8	5049.65	38425.1	46890.5	-6297.15	38377.8	57982.4	-9109.48
0.474	39091.7	60479.2	1912.73	38724	49430.7	5074.9	38392.5	46864.8	-6310.95	38346.2	57997	-9132.45
0.476	39061.7	60500.5	1928.81	38693.2	49415.6	5100.19	38360.2	46839.4	-6324.86	38314.5	58012.1	-9155.48
0.478	39031.8	60521.7	1944.94	38662.7	49400.5	5125.32	38328.4	46814.5	-6339.25	38282.9	58027.5	-9178.5
0.48	39001.9	60543.5	1959.63	38632	49385.4	5150.4	38296.2	46789.4	-6353.39	38251.5	58042.7	-9201.47
0.482	38971.8	60565	1974.6	38601.4	49370.3	5175.49	38264.3	46764.6	-6367.56	38220.1	58057.5	-9224.2
0.484	38941.9	60586.6	1989.27	38570.6	49355.1	5200.6	38231.7	46739.1	-6381.24	38188.7	58072.1	-9246.68
0.486	38912	60608.1	2003.85	38539.8	49339.9	5225.67	38199.1	46713.5	-6394.88	38157.3	58086.7	-9269.12
0.488	38882.1	60629.6	2018.61	38509.3	49325	5250.57	38167.8	46689.2	-6410.15	38126.4	58102.1	-9292.13
0.49	38852.3	60651.2	2033.19	38478.9	49310.3	5275.36	38136.3	46664.9	-6425.62	38096	58117.6	-9315.15
0.492	38822.5	60672.7	2047.7	38448.2	49295.6	5300.2	38104.4	46640.3	-6440.77	38065.2	58132.8	-9338.14
0.494	38792.8	60694.2	2062.04	38417.7	49280.8	5325.18	38074.1	46617.6	-6456.59	38034.9	58147.3	-9360.42
0.496	38763.3	60715.6	2076.25	38387	49265.9	5350.19	38041.8	46593.2	-6470.9	38005.7	58162.2	-9383.14
0.498	38733.8	60737	2090.43	38356.3	49251.1	5375.16	38010	46569.4	-6485.52	37975.9	58177.3	-9405.55
0.5	38704	60758.2	2104.77	38325.4	49236.2	5400.16	37978.8	46546.2	-6500.42	37944.4	58192.3	-9427.9
0.502	38674.6	60779.6	2118.91	38294.7	49221.6	5424.78	37947.1	46522.5	-6514.9	37911.2	58207.6	-9449.63
0.504	38645.2	60801	2132.9	38263.8	49206.9	5449.47	37915.4	46498.8	-6529.21	37879.5	58222.3	-9471.86
0.506	38615.9	60822.3	2146.82	38232.8	49192.2	5474.14	37883.8	46475.2	-6543.48	37847.5	58236.1	-9493.35
0.508	38586.6	60843.6	2160.72	38202.1	49177.7	5498.64	37852.3	46451.7	-6557.74	37815.7	58249.9	-9514.93
0.51	38557.3	60864.9	2174.67	38171.4	49163.2	5523.02	37820.7	46428	-6571.82	37783.9	58263.8	-9536.59
0.512	38527.9	60886	2188.71	38141.1	49148.9	5547.25	37789	46404.4	-6585.7	37752	58277.6	-9557.95
0.514	38498.4	60906.9	2203.19	38110.6	49134.5	5571.49	37757.2	46380.7	-6599.36	37720	58291.3	-9579.2
0.516	38469	60927.9	2217.1	38080.6	49120.4	5595.55	37725.5	46357.2	-6613.03	37688	58304.9	-9600.43
0.518	38439.8	60949	2231	38050.4	49106.3	5619.54	37694.1	46333.7	-6626.34	37656.1	58318.6	-9621.67
0.52	38410.6	60970.1	2244.43	38020.3	49092.3	5643.68	37662.7	46310.3	-6639.86	37624	58332.2	-9642.76
0.522	38381.2	60990.9	2258.05	37990.2	49078.4	5667.83	37631.2	46286.7	-6653.12	37592	58345.7	-9663.68
0.524	38351.7	61011.8	2271.54	37959.4	49064.2	5692.14	37599	46262.8	-6665.86	37560.2	58359.5	-9684.83
0.526	38322.3	61032.7	2284.97	37928.7	49050.1	5716.5	37566.7	46238.7	-6678.17	37528.4	58373.2	-9705.87
0.528	38293.3	61053.6	2298.4	37897.9	49036.1	5740.86	37534.6	46214.7	-6690.53	37496.7	58386.9	-9726.85
0.53	38264.3	61074.6	2311.36	37867	49022.2	5765.2	37501.6	46190.5	-6702.34	37464.3	58400	-9747.59
0.532	38235.5	61095.6	2324.36	37836.5	49008.4	5789.62	37469.3	46166.9	-6715.07	37432	58413.1	-9768.13
0.534	38206.5	61116.3	2337.55	37806.1	48994.5	5814.04	37436.9	46143.3	-6727.52	37400.2	58426.2	-9788.55
0.536	38177.5	61136.8	2350.87	37775.5	48980.6	5838.5	37404.5	46119.6	-6739.88	37368.4	58439.8	-9808.96
0.538	38149.4	61157.9	2364.04	37744.8	48966.6	5862.98	37372.2	46096	-6752.2	37335.8	58453.2	-9829.74
0.54	38121	61178.6	2377.44	37714.1	48952.8	5887.45	37339.5	46072.2	-6764.05	37303	58466.2	-9850.11
0.542	38092.2	61199.2	2390.55	37683.4	48938.9	5911.99	37307.2	46048.6	-6775.93	37270.6	58478.9	-9870.18
0.544	38063.6	61219.8	2403.83	37652.5	48924.9	5936.59	37274.9	46025.1	-6787.38	37238	58491.9	-9890.07
0.546	38035.1	61240.3	2417.4	37621.6	48910.9	5961.23	37242.8	46001.6	-6798.9	37205.8	58505	-9910.12
0.548	38006.6	61261.2	2430.09	37590.7	48896.9	5985.83	37211	45978.3	-6810.56	37173.9	58518.1	-9930.1
0.55	37978	61281.8	2443.02	37560	48883.3	6010.29	37178.2	45954.4	-6821.7	37142.2	58531	-9950
0.552	37949.7	61302.5	2455.94	37529.5	48869.5	6034.72	37145.3	45930.7	-6832.71	37110.4	58543.8	-9969.74
0.554	37921.2	61323.3	2468.42	37498.7	48855.6	6059.25	37112.9	45907	-6843.48	37079.2	58556.7	-9989.72
0.556	37892.9	61344	2480.98	37467.9	48841.6	6083.79	37080.1	45883.1	-6853.04	37047.1	58569.5	-10009.3
0.558	37864.7	61364.7	2493.45	37437.2	48827.7	6108.3	37047.2	45859.2	-6863.08	37015.1	58582.8	-10029.1
0.56	37836.5	61385.4	2505.91	37406.6	48813.8	6132.7	37014.1	45835.3	-6872.63	36983.7	58595.8	-10049
0.562	37807.9	61405.5	2518.56	37376	48799.9	6157.09	36981.1	45811.5	-6881.27	36952.4	58608.3	-10068.5
0.564	37779.4	61425.4	2531.25	37345.8	48785.4	6181.55	36948.8	45787.7	-6889.37	36920.9	58620.6	-10088.1
0.566	37750.7	61445.2	2544.05	37315.5	48770.7	6206.03	36915.4	45764.1	-6898.76	36888.3	58633.1	-10107.4
0.568	37722.2	61464.9	2557.14	37285.4	48756.1	6230.45	36881.8	45740.6	-6908.48	36855.9	58645.6	-10126.6
0.57	37694	61484.7	2570.12	37254.3	48741.6	6255.01	36848.6	45717.4	-6918.17	36823.8	58658.4	-10146
0.572	37665.9	61504.6	2582.83	37223.1	48727.1	6279.55	36815.3	45694.3	-6927.52	36791.5	58670.9	-10165.6
0.574	37637.3	61524.1	2596.08	37191.8	48712.5	6304.15	36782.4	45671.6	-6936.72	36758.5	58683.5	-10185
0.576	37609.2	61544.1	2608.85	37160.5	48698.1	6328.48	36748.6	45648.1	-6944.96	36725.4	58696.6	-10204.7
0.578	37581.3	61564	2622.04	37128.9	48683.3	6353.01	36715.2	45624.9	-6953.08	36692.5	58709.2	-10224
0.58	37553	61582.6	2635.53	37097.3	48668.8	6377.45	36681.3	45601.9	-6962.27	36660.9	58721.4	-10243.4
0.582	37525.4	61603.1	2648.56	37065.8	48654.4	6401.89	36647.8	45579.2	-6971.8	36628.7	58733	-10262.3
0.584	37497.4	61622.9	2661.99	37034.6	48640.3	6426.24	36614.2	45556.5	-6980.89	36596.5	58744.6	-10281
0.586	37469.3	61642.4	2675.81	37003.1	48626.1	6450.77	36580.7	45533.8	-6990.12	36564.5	58756.1	-10299.7
0.588	37441.2	61662.1	2689.57	36971.5	48611.7	6475.38	36547.4	45511.5	-6999.44	36532.5	58767.4	-10318.2
0.59	37413.3	61682	2703.24	36939.7	48597.2	6500.01	36513.9	45489.1	-7008.74	36499.9	58778.8	-10336.4
0.592	37384.8	61701.5	2717.15	36908.3	48583.2	6524.38	36480.7	45467.2	-7018.27	36467.9	58791.2	-10355
0.594	37356	61721.4	2730.1	36876.7	48569.1	6548.91	36448.1	45446	-7028.24	36435.6	58803.6	-10373.3
0.596	37326.5	61740.4	2743.63	36845	48554.7	6574.48	36415.6	45424.9	-7038.06	36403.3	58816	-10391.1
0.598	37297.5	61759.7	2757.13	36813.3	48540.4	6600.09	36383.8	45404.7	-7048.41	36371	58828.2	-10408.9
0.6	37268.2	61778.8	2770.91	36781.5	48526.1	6625.48	36350.5	45382.9	-7057.87	36338.8	58840.1	-10426.4
0.602	37239	61798.1	2784.47	36750.6	48512.3	6650.66	36316.9	45361	-7067.21	36306.6	58851.3	-10443.5
0.604	37209.7	61817.2	2798.07	36719.4	48498.4	6675.95	36284	45339.9	-7076.79	36274.3	58862.2	-10460.3
0.606	37180.4	61836.2	2811.75	36688	48484.7	6701.34	36251.4	45319.3	-7086.54	36242.1	58873.3	-10477.1
0.608	37151.4	61855.5	2824.87	36656.4	48471.1	6726.09	36219.2	45299.2	-7096.63	36209.8	58884.3	-10493.7
0.61	37122.2	61874.4	2838.42	36625.7	48458	6750.13	36187.5	45279.8	-7107.16	36177.6	58895.1	-10510.1
0.612	37093.2	61893.5	2851.87	36594.8	48444.7	6773.97	36157.7	45261.8	-7118.63	36145.4	58905.8	-10526.3
0.614	37064.1	61912.6	2865.29	36563.6	48431.2	6798.25	36124.7	45240.9	-7127.99	36113.4	58916.8	-10543.3
0.616	37035.1	61931.8	2878.67	36531.8	48417.4	6822.88	36091.7	45220.2	-7137.34	36081.5	58927.7	-10560.2
0.618	37005.9	61951.2	2891.56	36500.5	48403.9	6846.72	36059.1	45200.2	-7147.15	36049.7	58938.5	-10576.9
0.62	36976.7	61970.5	2904.87	36469.1	48390.2	6870.52	36026.8	45180.7	-7157.22	36018.1	58949	-10593.6
0.622	36947.3	61989.7	2918.24	36437.8	48377	6894.57	35995.4	45162.3	-7167.92	35986.4	58959.6	-10610.1
0.624	36917.8	62008.8	2931.72	36406.4	48363.5	6918.75	35964.3	45144.6	-7178.85	35954.7	58969.9	-10626.4
0.626	36888.1	62027.5	2945.37	36374.6	48349.8	6943.22	35931.6	45124.9	-7188.61	35923.4	58980.4	-10642.9
0.628	36858.3	62046.4	2959.14	36344	48336.7	6966.36	35898.9	45105	-7198.35	35892.3	58990.8	-10659.3
0.63	36828.5	62065.3	2973.01	36313.8	48323.9	6988.93	35866.4	45085.3	-7208.24	35860.5	59000.5	-10675.2
0.632	36798.6	62084	2987.02	36283.6	48311.1	7011.35	35833.9	45065.6	-7217.99	35828.8	59010.1	-10691
0.634	36769.2	62103.2	3000.23	36253.1	48298.2	7033.86	35801.1	45045.6	-7227.18	35797.1	59019.7	-10706.7
0.636	36739.8	62122.2	3013.56	36221.6	48284.9	7056.83	35768.4	45025.5	-7236.28	35765.5	59029.4	-10722.3
0.638	36710.4	62141.2	3026.99	36190	48271.6	7079.99	35735.5	45005.5	-7245.45	35734.1	59038.9	-10737.9
0.64	36680.9	62160.1	3040.5	36159.3	48258.7	7102.72	35702.6	44985.5	-7254.76	35702.6	59048.4	-10753.4
0.642	36651.6	62178.9	3053.99	36128.5	48245.8	7125.21	35669.7	44965.6	-7264.13	35671.5	59058.1	-10769
0.644	36622.3	62197.5	3067.59	36096.9	48232.5	7148.24	35636.7	44945.9	-7273.37	35640	59067.2	-10784.4
0.646	36592.8	62216	3081.35	36065.1	48219.2	7171.56	35603.8	44926.2	-7282.62	35608.8	59076.2	-10799.8
0.648	36563.1	62234.8	3094.59	36033.7	48206	7194.57	35570.9	44906.6	-7292.31	35577.6	59085	-10815.2
0.65	36533.4	62253.4	3107.8	36003.1	48193.5	7216.58	35537.7	44886.7	-7301.7	35546.1	59093.5	-10830.4
0.652	36503.7	62272.1	3120.95	35973	48181.3	7237.91	35504.4	44866.8	-7310.86	35514.8	59102.1	-10845.6
0.654	36473.9	62290.6	3134.17	35943.2	48169.2	7258.95	35471.1	44846.8	-7319.87	35483.4	59110.5	-10860.6
0.656	36444.1	62309.3	3147.39	35913.7	48157.2	7279.88	35437.8	44827	-7328.92	35452	59118.7	-10875.4
0.658	36414.2	62327.8	3160.72	35882.7	48144.5	7302.23	35404.3	44806.8	-7337.82	35420.6	59126.8	-10890
0.66	36384.2	62346.2	3174.05	35852.7	48132.2	7323.92	35371.5	44787.5	-7347.18	35389.5	59135.2	-10904.8
0.662	36353.7	62364.1	3188.22	35822.6	48120.3	7345.33	35338.7	44768.3	-7356.49	35358.4	59143.4	-10919.3
0.664	36323.3	62382.5	3201.7	35791.7	48108.1	7367.08	35305.7	44748.8	-7365.5	35327.3	59151.7	-10933.8
0.666	36293.2	62401.1	3215.12	35760.8	48095.9	7388.48	35272.5	44729.3	-7374.48	35296.2	59159.9	-10948.2
0.668	36263.2	62419.8	3228.4	35729.8	48083.9	7409.78	35239.4	44709.8	-7383.65	35265.2	59168.1	-10962.7
0.67	36233.1	62438.5	3241.63	35699.2	48072.1	7430.73	35206.3	44690.2	-7392.83	35233.7	59175.8	-10976.8
0.672	36203	62457	3254.81	35668.9	48060.7	7451.27	35173.1	44670.6	-7402	35202.5	59183.9	-10991
0.674	36172.8	62475.4	3267.92	35638.8	48049.3	7471.44	35140.2	44651.5	-7411.33	35171.2	59192	-11005.3
0.676	36142.5	62493.6	3281.02	35608.8	48037.7	7491.18	35107.4	44632.2	-7420.63	35140.1	59200.1	-11019.9
0.678	36112.3	62511.7	3294.09	35578.8	48026.1	7510.54	35074.7	44612.9	-7429.98	35109	59208.3	-11034.4
0.68	36082.1	62529.7	3307.1	35547.6	48013.9	7531.79	35042	44593.7	-7439.38	35077.9	59216.5	-11048.9
0.682	36051.9	62547.8	3320.03	35515.9	48001.5	7553.02	35009.3	44574.6	-7448.64	35046.7	59224.5	-11063.1
0.684	36021.7	62565.8	3333.11	35484.7	47989.6	7574.02	34976.4	44555.6	-7457.72	35015.5	59232.6	-11077.2
0.686	35991.4	62583.7	3346.18	35453.3	47977.6	7594.86	34943.5	44536.6	-7466.7	34984.4	59240.7	-11091.6
0.688	35961.2	62601.8	3359.21	35422.2	47965.8	7615.28	34910.6	44517.7	-7475.77	34953.7	59249.1	-11106.2
0.69	35931	62619.7	3372.25	35390.5	47953.7	7636.63	34877.7	44498.7	-7484.88	34923	59257.6	-11120.7
0.692	35900.9	62637.6	3385.06	35358.5	47941.6	7658.03	34843	44478.5	-7492.8	34892.6	59266.3	-11135.7
0.694	35870.7	62655.5	3397.89	35326.7	47929.7	7679.15	34810.6	44459.9	-7502.09	34862	59275.2	-11151
0.696	35840.5	62673.3	3410.69	35295.5	47917.9	7700.03	34778.5	44441.7	-7511.66	34831.1	59284.3	-11166.6
0.698	35810.3	62691.1	3423.45	35264.2	47906.1	7720.91	34746	44423.5	-7521.2	34800.3	59293.4	-11182.2
0.7	35780.2	62709.1	3436.09	35232.7	47894.5	7741.76	34714.2	44405.9	-7531.21	34769.6	59302.4	-11197.7
0.702	35750	62726.8	3448.64	35201.3	47882.9	7762.45	34682.1	44388.2	-7540.99	34739	59311.5	-11213
0.704	35719.8	62744.7	3461.09	35170	47871.6	7782.74	34649.7	44370.2	-7550.35	34708.3	59320.7	-11228.5
0.706	35689.9	62762.4	3473.43	35138.7	47860.2	7803.22	34617.6	44352.7	-7559.88	34677.2	59329.2	-11243.6
0.708	35659.9	62780.1	3485.77	35106.6	47848.2	7824.28	34585.4	44335.1	-7569.55	34646.4	59337.7	-11258.8
0.71	35629.9	62797.9	3498.02	35074.6	47836.5	7845.01	34553.2	44317.6	-7579.44	34615.4	59346.1	-11273.7
0.712	35600.1	62816	3510.09	35042.6	47824.8	7865.57	34521.1	44300.2	-7589.23	34584.1	59354.5	-11288.8
0.714	35570.1	62833.4	3522.21	35010.8	47813.1	7886.21	34489	44283.1	-7598.93	34552.7	59363	-11303.9
0.716	35540.2	62851.3	3534.07	34978.6	47801.4	7906.76	34457.1	44266.3	-7608.65	34521.3	59371.2	-11318.9
0.718	35510.2	62868.5	3546.29	34946.7	47789.9	7927.14	34425.6	44249.9	-7618.79	34489.9	59379.8	-11334.2
0.72	35480.3	62885.8	3558.33	34914.8	47778.5	7947.39	34394.3	44233.8	-7629.18	34458.6	59388.3	-11349.5
0.722	35450.4	62903.1	3570.13	34883.2	47767.2	7967.46	34362.9	44217.6	-7639.41	34427.3	59396.8	-11364.5
0.724	35420.5	62920.4	3581.82	34851.3	47755.9	7987.58	34330.9	44200.9	-7649.12	34396.1	59405.2	-11379.4
0.726	35390.6	62937.6	3593.42	34819.4	47744.6	8007.62	34299.2	44184.6	-7659.14	34365	59413.7	-11394.1
0.728	35360.9	62955	3604.87	34787.4	47733.3	8027.59	34267.8	44168.5	-7669.61	34333.9	59422.3	-11408.8
0.73	35331.2	62972.5	3616.16	34755.6	47722.1	8047.41	34236.6	44152.9	-7680.35	34302.5	59430.9	-11423.7
0.732	35301.6	62989.9	3627.22	34723.8	47710.9	8067.15	34205.9	44137.9	-7691.37	34271.1	59439.6	-11438.4
0.734	35271.9	63007.2	3638.31	34691.9	47699.7	8086.86	34174	44121.4	-7700.56	34238.9	59447.3	-11452.8
0.736	35242	63024.2	3649.53	34660	47688.4	8106.52	34142.1	44105	-7709.35	34206.8	59455.3	-11467.2
0.738	35212.1	63041.1	3660.71	34628.2	47677.2	8126.02	34110.8	44089	-7718.47	34174.5	59463.3	-11481.8
0.74	35182.2	63058.1	3671.76	34596.4	47666.1	8145.41	34079.7	44073.6	-7728.04	34141.9	59471.4	-11496.6
0.742	35152.5	63075.1	3682.66	34564.7	47655.1	8164.74	34049.1	44058.8	-7737.88	34109.6	59479.5	-11511.3
0.744	35122.8	63092.2	3693.45	34533	47644.1	8184.04	34017.7	44043.2	-7747.02	34077.7	59487.4	-11525.6
0.746	35093	63109.2	3704.27	34501.6	47633.2	8203.17	33986.3	44027.3	-7756.01	34045.9	59495.7	-11539.8
0.748	35063.2	63125.9	3715.17	34470.4	47622.3	8222.44	33955.1	44011.6	-7765.26	34013.9	59503.9	-11554.1
0.75	35033.6	63142.6	3725.99	34439.2	47611.4	8241.54	33924.2	43996.3	-7774.7	33982.1	59512	-11568
0.752	35004	63159.5	3736.55	34408.2	47600.6	8260.55	33892.9	43980.6	-7783.68	33949.8	59520.2	-11582.1
0.754	34974.5	63176.2	3746.99	34376.9	47589.8	8279.71	33861.5	43965.1	-7792.57	33917.7	59528.5	-11596.1
0.756	34944.9	63192.9	3757.34	34345.7	47578.9	8298.83	33830	43949.6	-7801.33	33885.4	59536.8	-11610.2
0.758	34915.5	63209.6	3767.64	34314.1	47568.2	8317.96	33798.5	43934.1	-7810.27	33853.2	59545.1	-11624.3
0.76	34886	63226.2	3777.91	34282.8	47557.4	8336.96	33767.3	43918.7	-7819.3	33820.7	59553.6	-11638.5
0.762	34856.5	63242.6	3788.14	34251	47546.7	8356.02	33735.6	43902.9	-7828.17	33788.1	59562	-11652.8
0.764	34826.9	63258.9	3798.36	34219.4	47536	8375.04	33703.8	43887.2	-7837.26	33755.2	59570.6	-11667.3
0.766	34797.4	63275.2	3808.57	34187.7	47525.3	8394.29	33671.6	43871.2	-7845.83	33722.5	59579.1	-11681.5
0.768	34768	63291.6	3818.67	34156.3	47514.7	8413.32	33639.8	43855.6	-7854.67	33689.7	59587.7	-11695.9
0.77	34738.7	63308	3828.63	34124.8	47504	8432.32	33608.4	43840.4	-7863.87	33657.1	59596.2	-11709.8
0.772	34709.4	63324.1	3838.6	34093.5	47493.5	8451.2	33577.3	43825.6	-7873.08	33624.3	59604.6	-11723.8
0.774	34680.1	63340.3	3848.38	34062.4	47482.9	8470.02	33546.1	43811	-7882.2	33591.9	59613.1	-11737.5
0.776	34650.8	63356.4	3858.14	34031.2	47472.4	8488.79	33514.6	43796.1	-7890.96	33559.9	59622	-11751.4
0.778	34621.5	63372.5	3867.91	33999.9	47461.9	8507.5	33483.1	43781.4	-7899.8	33528.3	59630.9	-11765.1
0.78	34592.4	63388.6	3877.66	33968.5	47451.3	8526.22	33451.4	43766.5	-7908.42	33496.3	59639.9	-11779
0.782	34563.3	63404.7	3887.22	33937.2	47440.9	8544.81	33419.9	43751.8	-7916.9	33464.3	59649	-11792.9
0.784	34533.8	63420.3	3896.91	33905.8	47430.6	8563.37	33388	43736.7	-7925.03	33432.2	59658.1	-11806.7
0.786	34504.6	63436.4	3906.44	33874.7	47420.3	8581.76	33356.2	43721.7	-7933.36	33400.2	59667.4	-11820.5
0.788	34475.5	63452.3	3915.94	33843.4	47409.9	8600.15	33324.6	43706.7	-7941.69	33368.1	59676.7	-11834.4
0.79	34446.3	63468.2	3925.44	33812.3	47399.6	8618.46	33292.6	43691.5	-7949.56	33336	59686.1	-11848.3
0.792	34417.1	63484	3934.89	33781	47389.2	8636.82	33260.8	43676.3	-7957.32	33303.8	59695.5	-11862
0.794	34388	63499.8	3944.21	33749.9	47378.9	8655.13	33228.6	43661.1	-7964.75	33271.4	59705	-11875.8
0.796	34358.9	63515.5	3953.48	33718.8	47368.4	8673.38	33196.7	43645.8	-7972.21	33239	59714.5	-11889.6
0.798	34329.6	63530.9	3962.87	33687.7	47357.9	8691.57	33164.6	43630.5	-7979.57	33206.5	59724	-11903.3
0.8	34300.5	63546.5	3972.2	33656.6	47347.4	8709.67	33132.5	43615.2	-7986.93	33173.9	59733.5	-11917.1
0.802	34271.3	63561.9	3981.54	33625.7	47336.7	8727.8	33100.8	43600.2	-7995.15	33141.2	59743	-11930.7
0.804	34242.2	63577.3	3990.92	33594.6	47325.7	8745.94	33069.1	43585.3	-8002.93	33108.6	59752.6	-11944.4
0.806	34213.1	63592.4	4000.28	33563.5	47314.6	8764.16	33037.6	43570.8	-8010.61	33075.4	59761.7	-11957.8
0.808	34184.1	63607.7	4009.57	33532.3	47303.3	8782.41	33005.8	43556.2	-8018.77	33042.5	59771.2	-11971.5
0.81	34155.1	63623	4018.72	33500.6	47292.4	8800.6	32974.2	43541.9	-8026.97	33009.7	59780.6	-11984.9
0.812	34126.3	63638.3	4027.77	33469	47281.6	8818.75	32942.3	43527.5	-8034.9	32976.9	59790	-11998.3
0.814	34097.2	63653.5	4036.93	33437.4	47270.8	8836.94	32910.4	43513.3	-8042.73	32943.9	59799.4	-12011.5
0.816	34068	63668.4	4046.17	33405.7	47259.9	8855.13	32878.3	43499	-8050.27	32910.8	59808.6	-12024.5
0.818	34038.6	63683.2	4055.57	33374.2	47249.3	8873.28	32846.3	43484.9	-8057.98	32877.8	59817.8	-12037.3
0.82	34009.5	63698.2	4064.41	33343	47238.8	8891.29	32814.1	43470.6	-8065.62	32845.3	59826.7	-12049.9
0.822	33980.3	63712.9	4073.6	33312	47228.4	8909.46	32782.1	43456.7	-8073.43	32813.2	59835.5	-12062.4
0.824	33951.1	63727.4	4082.7	33281.1	47218.4	8927.44	32749.9	43442.6	-8081.08	32781.2	59844.5	-12075
0.826	33922.5	63743.3	4091.43	33250	47208.3	8945.51	32717.9	43428.7	-8088.84	32748.3	59853.7	-12087.3
0.828	33893.1	63757.5	4100.62	33219	47198.1	8963.61	32685.8	43414.6	-8096.39	32715.3	59863.1	-12099.5
0.83	33864.1	63771.9	4109.62	33187.6	47187.5	8981.87	32653.8	43400.7	-8104	32682.3	59872.6	-12111.8
0.832	33835.1	63786.6	4118.26	33156.4	47177.1	9000.04	32622	43387	-8111.69	32649.5	59882.1	-12124
0.834	33806.2	63801.1	4126.94	33125.3	47166.7	9018.28	32590.7	43373.6	-8119.52	32616.9	59891.4	-12136.2
0.836	33777.1	63815.4	4135.69	33094.1	47156.4	9036.62	32559.1	43360.2	-8127.15	32584.5	59900.6	-12148.3
0.838	33748.1	63829.2	4144.5	33062.8	47145.7	9055.19	32527.9	43347	-8134.96	32551.6	59909.3	-12160.1
0.84	33718.9	63842.8	4153.36	33031.8	47135.2	9073.53	32496.5	43333.7	-8142.68	32519	59917.9	-12171.9
0.842	33690	63856.8	4162.05	33001.2	47125.2	9090.68	32465.3	43320.6	-8150.49	32486.4	59926.6	-12183.6
0.844	33660.9	63870.7	4170.71	32970.6	47115.4	9107.71	32433.8	43307.4	-8158.08	32453.8	59935.3	-12195.3
0.846	33632.1	63884.7	4179.2	32940.4	47105.7	9124.73	32402.6	43294.4	-8165.84	32421.3	59943.8	-12206.9
0.848	33603.4	63898.6	4187.53	32909.4	47095.8	9141.9	32371.1	43281.1	-8173.47	32388.7	59952.4	-12218.4
0.85	33574.8	63912.4	4195.89	32879	47086.2	9158.36	32339.7	43267.8	-8181	32356.2	59960.9	-12229.9
0.852	33546	63926.1	4204.22	32848.5	47076.7	9174.61	32308.3	43254.6	-8188.58	32323.5	59969.4	-12241.3
0.854	33517.2	63939.7	4212.58	32818.3	47067.3	9190.69	32276.6	43241.3	-8195.86	32290.8	59977.9	-12252.6
0.856	33488.5	63953.5	4220.85	32787.1	47057.3	9207.67	32245.1	43228.1	-8203.05	32258.1	59986.3	-12263.8
0.858	33459.7	63967	4229.27	32756.3	47047.5	9224.97	32213.4	43214.9	-8210.18	32225.4	59994.6	-12275
0.86	33431	63980.5	4237.62	32726	47037.9	9241.6	32181.4	43201.6	-8217.37	32192.7	60003	-12286.1
0.862	33402.3	63993.6	4245.87	32696.2	47028.6	9257.93	32149.4	43188.3	-8224.47	32160	60011.2	-12297.2
0.864	33373.7	64006.9	4254.18	32665.7	47019.1	9275.18	32117.5	43175.1	-8231.49	32127.3	60019.5	-12308.2
0.866	33345.8	64020.4	4262.22	32635.3	47009.6	9292.61	32085.7	43162.1	-8238.51	32094.6	60027.7	-12319.2
0.868	33317.7	64033.9	4270.14	32604.4	46999.5	9309.97	32053.8	43148.9	-8245.4	32062	60035.8	-12330.1
0.87	33289.7	64047.4	4277.9	32574.1	46989.8	9327.06	32021.6	43135.6	-8252.2	32029.3	60044	-12340.9
0.872	33261.7	64060.8	4285.78	32544.1	46980.5	9343.65	31989.8	43122.6	-8259.19	31996.6	60052.1	-12351.7
0.874	33233.5	64073.9	4293.72	32514.5	46971.8	9358.17	31957.4	43109.3	-8265.78	31963.9	60060.2	-12362.5
0.876	33205.3	64086.9	4301.69	32484.4	46963	9373.16	31925.2	43096	-8272.4	31931.3	60068.2	-12373.2
0.878	33177.1	64099.6	4309.75	32454.3	46954.3	9388.28	31893.7	43083.5	-8279.59	31898.6	60076.2	-12383.9
0.88	33148.8	64112.4	4317.85	32424.2	46945.7	9403.31	31862.7	43071.6	-8287.38	31866	60084.2	-12394.5
0.882	33120.4	64125	4325.97	32394.3	46937.2	9418.19	31831.4	43059.6	-8295.03	31833.3	60092.2	-12405.1
0.884	33092	64137.4	4334.12	32364.5	46928.8	9432.82	31800.2	43047.7	-8302.69	31800.6	60100.1	-12415.7
0.886	33063.5	64149.8	4342.33	32334.2	46920.3	9447.45	31768.8	43035.8	-8310.07	31768	60107.9	-12426.2
0.888	33035	64162.1	4350.61	32304	46912	9462.06	31737.4	43023.8	-8317.38	31735.3	60115.8	-12436.7
0.89	33006.5	64174.3	4358.96	32274.2	46903.9	9476.42	31705.8	43011.7	-8324.52	31702.5	60123.6	-12447.2
0.892	32977.8	64186.4	4367.33	32244.4	46895.9	9490.56	31674.1	42999.6	-8331.59	31669.8	60131.3	-12457.6
0.894	32949.2	64198.3	4375.74	32215.2	46888.1	9504.4	31642.2	42987.2	-8338.14	31637	60139	-12468
0.896	32920.5	64210.1	4384.19	32185	46879.9	9519.08	31610.3	42975	-8344.71	31604.3	60146.7	-12478.4
0.898	32891.8	64221.7	4392.71	32154.8	46871.6	9534.02	31578.8	42962.9	-8351.49	31571.7	60154.2	-12488.7
0.9	32863	64233.4	4401.23	32124.7	46863.3	9548.79	31547.2	42950.8	-8358.22	31539	60161.7	-12499
0.902	32834.1	64244.8	4409.88	32095.2	46855.2	9563.07	31515.7	42938.6	-8364.89	31506.3	60169.2	-12509.3
0.904	32805.1	64256.1	4418.55	32065.8	46847.2	9577.1	31484.6	42926.8	-8371.69	31473.6	60176.7	-12519.5
0.906	32776.1	64267.2	4427.28	32035.5	46838.9	9591.8	31453	42914.3	-8378.01	31441	60184.1	-12529.8
0.908	32747.5	64278.7	4435.18	32004.7	46830.4	9606.81	31421.3	42901.6	-8384.22	31408.3	60191.5	-12540.1
0.91	32718.8	64290	4443.54	31974.3	46821.9	9621.62	31389.5	42889.1	-8390.51	31375.7	60198.9	-12550.4
0.912	32690.2	64301.2	4451.75	31943.8	46813.5	9636.29	31357.7	42876.7	-8396.77	31343	60206.3	-12560.7
0.914	32661.5	64312.1	4460.01	31913.3	46804.9	9651.01	31325.7	42864.2	-8402.75	31310.3	60213.6	-12571
0.916	32632.7	64322.8	4468.28	31882.6	46796.4	9665.86	31293.8	42851.9	-8408.72	31277.7	60220.9	-12581.3
0.918	32604	64333.7	4476.55	31852.1	46787.8	9680.71	31261.8	42839.7	-8414.66	31245	60228.2	-12591.7
0.92	32575.3	64344.4	4484.86	31821.4	46779.3	9695.64	31229.7	42827.3	-8420.49	31212.4	60235.4	-12602
0.922	32546.5	64355.1	4493.19	31790.8	46770.8	9710.59	31197.3	42815	-8426.19	31179.7	60242.6	-12612.3
0.924	32517.6	64365.8	4501.48	31760.2	46762.4	9725.56	31165.2	42803.2	-8432.06	31147.1	60249.8	-12622.7
0.926	32488.8	64376.4	4509.79	31729.8	46753.9	9740.48	31133.6	42791.8	-8438.14	31114.5	60256.9	-12633.2
0.928	32459.9	64386.8	4518.16	31699.3	46745.5	9755.44	31102.1	42780.4	-8444.39	31081.8	60264.1	-12643.6
0.93	32431	64397.1	4526.61	31668.5	46736.9	9770.44	31070.7	42769	-8450.61	31049.1	60271.2	-12654.1
0.932	32402	64407.3	4535.05	31638.1	46728.5	9785.8	31039.1	42757.5	-8456.68	31016.4	60278.3	-12664.6
0.934	32372.9	64417.4	4543.48	31608.1	46720.2	9800.93	31007.5	42746	-8462.59	30983.8	60285.3	-12675.2
0.936	32343.8	64427.4	4551.9	31577.5	46711.8	9816.37	30976.1	42735	-8468.64	30951.1	60292.4	-12685.9
0.938	32314.7	64437.3	4560.35	31547.2	46703.5	9831.71	30946.9	42725.5	-8476.09	30918.4	60299.1	-12696.1
0.94	32285.6	64447.1	4568.74	31516.9	46695.3	9846.87	30916.2	42715.4	-8482.98	30885.8	60305.9	-12706.1
0.942	32256.5	64456.9	4577.11	31486.2	46687.1	9862.16	30884.7	42704.5	-8489.1	30853.4	60312.5	-12716
0.944	32227.4	64466.6	4585.38	31455.4	46678.9	9877.48	30853.2	42693.4	-8494.94	30821.2	60319.1	-12725.7
0.946	32198.1	64476.1	4593.68	31424.6	46670.6	9892.81	30821.6	42682.2	-8500.53	30788.8	60325.6	-12735.5
0.948	32168.9	64485.6	4602	31393.5	46662.3	9908.21	30790	42671	-8506.27	30756.5	60332.2	-12745.3
0.95	32139.7	64494.9	4610.33	31362.2	46653.8	9923.85	30758.4	42660.1	-8512.21	30724.4	60338.6	-12755
0.952	32110.5	64504.4	4618.58	31330.5	46645.3	9939.52	30726.8	42648.9	-8517.97	30692	60345	-12764.5
0.954	32081.2	64513.7	4626.82	31299.5	46637.4	9954.5	30695.1	42637.7	-8523.41	30659.4	60351.2	-12773.9
0.956	32051.9	64523	4635.09	31268.4	46629.3	9969.65	30663.4	42626.6	-8528.83	30626.9	60357.5	-12783.5
0.958	32022.5	64531.7	4643.52	31237.3	46621.4	9984.84	30631.7	42615.4	-8534.31	30594.7	60363.7	-12792.8
0.96	31993.1	64540.7	4651.88	31206.1	46613.5	9999.8	30600	42604.4	-8539.99	30562.6	60369.9	-12802
0.962	31963.6	64549.4	4660.32	31175.1	46605.6	10014.8	30568.6	42593.6	-8545.84	30530.5	60375.9	-12811
0.964	31934.2	64558.3	4668.43	31143.9	46597.8	10029.7	30537.3	42583	-8551.63	30498.6	60381.8	-12819.7
0.966	31904.7	64567.2	4676.64	31112.8	46589.7	10044.7	30505.9	42572.3	-8557.32	30466.6	60387.7	-12828.2
0.968	31875.2	64575.9	4684.93	31081.4	46581.7	10059.6	30474.5	42561.7	-8563.08	30434.6	60393.5	-12836.8
0.97	31845.7	64584.6	4693.26	31050.2	46573.7	10074.4	30443.4	42551.1	-8568.89	30402.4	60399.3	-12845.6
0.972	31816.1	64593.1	4701.63	31018.8	46565.7	10089.1	30412.3	42540.5	-8574.6	30370.1	60405.1	-12854.5
0.974	31786.5	64601.6	4709.92	30987.7	46557.6	10103.9	30380.9	42529.8	-8579.99	30338	60410.9	-12863.4
0.976	31756.8	64610	4718.25	30956.5	46549.6	10118.6	30349.5	42519.2	-8585.43	30306.1	60416.6	-12872.1
0.978	31727.2	64618.2	4726.7	30925.4	46541.5	10133.2	30318.1	42508.5	-8590.89	30274.2	60422.1	-12880.7
0.98	31697.6	64626.6	4735.06	30894.6	46533.4	10147.8	30286.8	42498.4	-8596.7	30242.6	60427.7	-12889.1
0.982	31668.1	64634.9	4743.33	30863.5	46525.3	10162.3	30255.4	42488.4	-8602.47	30211	60433.2	-12897.4
0.984	31638.6	64643.1	4751.57	30832.6	46517	10176.8	30224	42478.4	-8608.04	30179.7	60438.6	-12905.5
0.986	31609.1	64651.3	4759.85	30801.5	46508.8	10191.3	30192.3	42468.2	-8613.37	30148.7	60443.9	-12913.2
0.988	31579.4	64659.3	4768.25	30770.8	46500.7	10205.7	30160.9	42458.1	-8618.88	30117.6	60449.1	-12920.9
0.99	31549.7	64667.2	4776.75	30740	46492.6	10219.9	30129.9	42448.3	-8624.79	30086.2	60454.3	-12928.7
0.992	31520.1	64675.1	4785.04	30709.2	46484.6	10234.1	30098.6	42438.3	-8630.47	30054.6	60459.5	-12936.8
0.994	31490.4	64683	4793.22	30678.2	46476.7	10248.3	30067.1	42428.2	-8635.83	30023.3	60464.6	-12944.5
0.996	31460.8	64690.9	4801.34	30647.7	46469	10262.4	30035.4	42417.9	-8640.92	29991.8	60469.7	-12952.5
0.998	31431.2	64698.7	4809.56	30616.9	46461.3	10276.4	30004.2	42408	-8646.51	29960.6	60474.8	-12960.3
1	31401.5	64706.3	4817.89	30586.6	46453.8	10290.2	29972.8	42397.9	-8652.04	29929.3	60479.8	-12968.1
1.002	31371.8	64714.2	4826.14	30556.1	46446.4	10304	29941.9	42388.3	-8657.78	29898.2	60484.7	-12975.7
1.004	31342	64721.3	4834.51	30525.9	46439.1	10317.8	29910.7	42378.5	-8663.15	29867.1	60489.7	-12983.4
1.006	31312.2	64728.6	4842.85	30495.6	46431.9	10331.5	29879.6	42368.9	-8668.57	29836.3	60494.6	-12990.9
1.008	31282.6	64735.8	4851.18	30465.6	46424.8	10345.1	29848.6	42359.4	-8673.92	29805.7	60499.4	-12998.1
1.01	31253.1	64743.2	4859.44	30435.4	46417.9	10358.6	29817.8	42350.2	-8679.35	29775.4	60504.2	-13005
1.012	31223.6	64750.5	4867.53	30405.4	46411.1	10371.7	29787.1	42341.2	-8684.76	29744.9	60508.9	-13012.1
1.014	31194.1	64757.8	4875.55	30375.1	46404.4	10384.9	29756.3	42332.2	-8690.01	29714.7	60513.6	-13018.9
1.016	31164.5	64765.1	4883.58	30345.1	46397.8	10398.1	29725.1	42322.9	-8694.86	29684.4	60518.4	-13026.2
1.018	31135	64772.4	4891.62	30314.7	46390.8	10411.2	29693.9	42313.7	-8699.81	29654.3	60523.2	-13033.3
1.02	31105.5	64779.7	4899.61	30284.2	46383.7	10424.4	29662.5	42304.1	-8704.55	29623.9	60527.8	-13040.4
1.022	31076	64787	4907.53	30253.7	46376.6	10437.5	29631.5	42294.8	-8709.45	29593.2	60532.5	-13047.6
1.024	31046.5	64794	4915.43	30223.1	46369.5	10450.6	29600.7	42285.4	-8714.18	29562.3	60537.1	-13055
1.026	31017	64801.1	4923.25	30192.7	46362.3	10463.5	29570.1	42276.1	-8718.94	29531.6	60541.7	-13062.2
1.028	30987.6	64808.2	4931.08	30162.1	46355.1	10476.5	29539.3	42266.7	-8723.67	29500.9	60546.3	-13069.3
1.03	30958.2	64815.3	4938.91	30131.6	46347.9	10489.3	29508.9	42258	-8728.83	29470.3	60550.8	-13076.4
1.032	30928.7	64822.2	4946.68	30100.8	46340.5	10502.2	29478.1	42249	-8733.62	29439.7	60555.3	-13083.4
1.034	30899.2	64829.1	4954.37	30070.2	46333.2	10515.1	29446.4	42239.1	-8737.54	29409.1	60559.8	-13090.4
1.036	30869.7	64835.8	4962.05	30039.5	46325.7	10527.9	29415.8	42230.5	-8742.29	29378.5	60564.2	-13097.4
1.038	30840.2	64842.7	4969.76	30008.2	46318.3	10540.6	29384.8	42221.6	-8746.82	29347.9	60568.7	-13104.3
1.04	30810.7	64849.4	4977.38	29977.9	46311.3	10553	29353.3	42212.1	-8750.96	29317.3	60573.2	-13111.2
1.042	30781.4	64856.2	4984.87	29947.8	46304.3	10565.4	29322.9	42204.1	-8755.99	29286.9	60577.4	-13118
1.044	30752.1	64863	4992.14	29917.5	46297.3	10577.8	29292.7	42196.3	-8761	29256.4	60581.7	-13124.8
1.046	30722.9	64869.8	4999.4	29887.3	46290.2	10590.2	29261.9	42188.1	-8765.58	29226	60586.1	-13131.5
1.048	30693.7	64876.5	5006.59	29857	46283.3	10602.4	29231.1	42179.8	-8770.14	29195.6	60590.5	-13138.3
1.05	30664.7	64883.3	5013.68	29826.8	46276.6	10614.5	29200.4	42172.2	-8774.99	29165.2	60594.8	-13144.9
1.052	30635.6	64890	5020.7	29796.8	46269.9	10626.4	29168.9	42163.4	-8778.97	29134.9	60599	-13151.5
1.054	30606.5	64896.6	5027.7	29766.7	46263.4	10638.2	29137.2	42154.4	-8782.67	29104.5	60603.2	-13158
1.056	30577.4	64903.1	5034.73	29736.8	46257	10650	29105.5	42145.4	-8786.26	29074.1	60607.4	-13164.6
1.058	30548.4	64909.6	5041.72	29707.2	46251.3	10661.5	29074	42136.8	-8790.2	29043.7	60611.6	-13171.1
1.06	30519.6	64916.2	5048.44	29677.5	46245.5	10673	29042.4	42128.1	-8794.07	29013.3	60615.7	-13177.5
1.062	30491	64922.7	5055.02	29647.9	46239.7	10684.2	29011	42119.7	-8798.06	28983	60619.7	-13183.7
1.064	30462.5	64929.4	5061.52	29618.1	46234	10695.5	28979.5	42111.2	-8801.97	28952.7	60623.7	-13190
1.066	30434.2	64936	5067.97	29588.3	46228.3	10706.7	28948.5	42103.5	-8806.26	28922.4	60628	-13196.3
1.068	30405.9	64942.5	5074.42	29558.3	46222.4	10718.1	28917.7	42096.2	-8810.9	28892.2	60632	-13202.6
1.07	30377.6	64949	5080.85	29528.5	46216.5	10729.2	28886.6	42088.1	-8815.14	28862	60635.9	-13208.7
1.072	30349.3	64955.6	5087.18	29499	46210.8	10740.1	28858.2	42082.1	-8821.14	28831.9	60639.9	-13214.8
1.074	30321	64962	5093.4	29469.6	46205.2	10751	28829.9	42076.3	-8827.11	28801.7	60643.9	-13220.9
1.076	30292.9	64968.6	5099.47	29440.1	46199.7	10761.8	28801.4	42070.4	-8832.9	28771.5	60647.8	-13227
1.078	30264.9	64975.1	5105.44	29410.8	46194.2	10772.5	28772.3	42064.2	-8838.33	28741.4	60651.7	-13233
1.08	30236.9	64981.6	5111.45	29381.4	46188.8	10783.1	28743	42058	-8843.78	28711.3	60655.6	-13238.9
1.082	30209	64988	5117.37	29352.2	46183.5	10793.5	28713.7	42051.9	-8849.25	28681.2	60659.4	-13244.8
1.084	30181.1	64994.5	5123.17	29322.8	46178.2	10803.8	28684.3	42045.7	-8854.57	28651.1	60663.2	-13250.6
1.086	30153.3	65000.9	5128.9	29293.6	46173	10814.2	28655.3	42039.8	-8860.1	28621.1	60667	-13256.4
1.088	30125.6	65007.4	5134.53	29264.1	46167.6	10824.5	28626	42033.6	-8865.39	28591	60670.7	-13262.2
1.09	30098.1	65013.8	5140.11	29234.9	46162.4	10834.6	28596.7	42027.5	-8870.71	28561	60674.4	-13267.8
1.092	30070.4	65020.2	5145.67	29205.9	46157.3	10844.6	28567.2	42021.2	-8875.83	28530.9	60678.1	-13273.4
1.094	30042.7	65026.3	5151.35	29176.9	46152.3	10854.4	28537.6	42015.1	-8880.79	28500.8	60681.7	-13279
1.096	30014.9	65032.5	5156.98	29147.7	46147.1	10864.7	28507.8	42009	-8885.69	28470.7	60685.3	-13284.5
1.098	29987.3	65038.6	5162.57	29118.9	46141.6	10874.8	28478.2	42002.7	-8890.43	28440.8	60688.8	-13290.1
1.1	29959.9	65044.8	5168	29089.8	46136.1	10884.8	28448.7	41996.5	-8895.27	28410.9	60692.3	-13295.4
1.102	29932.6	65051	5173.29	29061	46130.8	10894.7	28419.3	41991	-8900.4	28381	60695.8	-13300.8
1.104	29905.6	65057.4	5178.34	29032.1	46125.7	10904	28390.3	41985.6	-8905.63	28351	60699.3	-13306.1
1.106	29878.5	65063.9	5183.33	29003.1	46120.8	10913.2	28361.1	41980.2	-8910.65	28321.1	60702.8	-13311.4
1.108	29851.5	65070.3	5188.4	28974	46116.1	10922.1	28332.2	41975	-8915.85	28291.1	60706.2	-13316.6
1.11	29824.4	65076.5	5193.54	28945.7	46111.7	10930.3	28303.3	41969.8	-8921.13	28261.2	60709.6	-13321.8
1.112	29796.7	65082.3	5198.87	28917.3	46107.6	10938.1	28274.5	41964.8	-8926.44	28231.4	60712.9	-13326.9
1.114	29768.9	65088	5204.34	28889.2	46103.8	10945.3	28245.7	41959.8	-8931.67	28201.5	60716.2	-13332
1.116	29741.2	65093.3	5210.01	28861.1	46100.3	10951.9	28217	41954.9	-8936.87	28171.6	60719.5	-13337
1.118	29713.4	65098.8	5215.64	28833.7	46096.8	10958	28188.3	41950.1	-8942.03	28141.7	60722.7	-13342
1.12	29685.7	65104.2	5221.24	28804.7	46092.2	10966.9	28159.6	41945.4	-8947.32	28111.8	60726	-13346.9
1.122	29658	65109.5	5226.77	28775.8	46087.8	10975.8	28130.9	41940.6	-8952.47	28081.9	60729.1	-13351.6
1.124	29630.2	65114.9	5232.23	28747.3	46083.5	10984.6	28101.5	41935.1	-8957	28052	60732.3	-13356.3
1.126	29602.5	65120.1	5237.71	28718.7	46079	10993.3	28071.4	41929	-8960.97	28022.1	60735.3	-13361
1.128	29574.7	65125.3	5243.22	28690.1	46074.5	11001.9	28041.5	41922.8	-8964.94	27992.3	60738.3	-13365.7
1.13	29547	65130.5	5248.7	28661.8	46069.8	11010.6	28011.4	41916.4	-8968.73	27962.4	60741.3	-13370.2
1.132	29519.3	65135.6	5254.11	28633.1	46064.9	11019.4	27981.6	41910.3	-8972.68	27932.6	60744.1	-13374.7
1.134	29491.6	65140.7	5259.46	28604.5	46060	11028.3	27951.6	41904	-8976.4	27902.9	60747	-13379.1
1.136	29463.9	65145.8	5264.79	28575.8	46055.1	11037.1	27922.1	41898	-8980.26	27873.2	60749.7	-13383.5
1.138	29436.1	65150.8	5270.16	28547.6	46050.4	11045.8	27892.4	41891.8	-8983.96	27843.5	60752.5	-13387.8
1.14	29408.4	65155.8	5275.51	28519.1	46045.7	11054.5	27863.1	41885.9	-8987.87	27813.9	60755.2	-13392.1
1.142	29380.7	65160.7	5280.83	28490.7	46041	11063.2	27833.6	41879.9	-8991.66	27784.2	60758	-13396.3
1.144	29353	65165.6	5286.1	28462.6	46036.2	11071.8	27804.1	41874.1	-8995.39	27754.5	60760.7	-13400.5
1.146	29325.2	65170.3	5291.41	28434.6	46031.5	11080.3	27774.7	41868.3	-8999.06	27724.8	60763.4	-13404.7
1.148	29297.5	65175	5296.68	28406.3	46027	11088.9	27745.4	41862.7	-9002.79	27695.3	60766	-13408.8
1.15	29269.8	65179.7	5301.94	28378.6	46022.3	11097.3	27715.7	41857.2	-9006.45	27665.7	60768.6	-13412.8
1.152	29242.1	65184.4	5307.15	28350.5	46017.5	11105.8	27685.8	41851.8	-9010.01	27636.2	60771.1	-13416.7
1.154	29214.4	65189	5312.35	28322.5	46012.8	11114.2	27655.6	41846.3	-9013.39	27606.7	60773.5	-13420.6
1.156	29186.7	65193.6	5317.52	28294.6	46008.7	11122.6	27625.9	41841.1	-9016.89	27577.1	60776	-13424.5
1.158	29159	65198	5322.71	28266.7	46004.3	11131.2	27596.4	41836	-9020.43	27547.7	60778.4	-13428.2
1.16	29131.3	65202.6	5327.86	28238.6	46000.1	11139.8	27567	41830.9	-9024.07	27518.2	60780.7	-13431.9
1.162	29103.7	65207.2	5332.97	28210.5	45995.9	11148.4	27537.8	41826	-9027.82	27488.7	60783	-13435.4
1.164	29076	65211.7	5338.07	28182.2	45991.8	11156.9	27508.7	41821.1	-9031.49	27459.2	60785.3	-13438.9
1.166	29048.3	65216.2	5343.1	28153.9	45987.9	11165.4	27479.7	41816.2	-9035.07	27429.9	60787.5	-13442.5
1.168	29020.7	65220.7	5348.13	28125.4	45983.9	11173.9	27450.9	41811.4	-9038.76	27400.6	60789.6	-13445.9
1.17	28993.1	65225.1	5353.17	28096.9	45980	11182.3	27422	41806.5	-9042.32	27371.3	60791.7	-13449.3
1.172	28965.5	65229.4	5358.23	28068.2	45976.1	11190.8	27392.6	41801.3	-9045.57	27342	60793.7	-13452.6
1.174	28937.8	65233.8	5363.2	28040.8	45972.3	11199	27363.1	41795.9	-9048.54	27312.7	60795.8	-13455.8
1.176	28910.2	65238	5368.15	28013.2	45968.6	11207.5	27333.3	41790.5	-9051.29	27283.5	60797.7	-13459.1
1.178	28882.6	65242.3	5373.09	27985.1	45964.9	11215.5	27303.8	41785.4	-9054.24	27254.3	60799.8	-13462.3
1.18	28855	65246.5	5378.03	27956.7	45960.9	11223.8	27274.2	41780.2	-9057.18	27225.1	60801.7	-13465.4
1.182	28827.5	65250.7	5382.91	27928.6	45957.1	11231.7	27244.8	41775.1	-9060.12	27196	60803.6	-13468.4
1.184	28799.8	65254.8	5387.75	27900.4	45953.1	11239.7	27215.1	41769.7	-9062.73	27167.1	60805.3	-13471.4
1.186	28772.1	65258.9	5392.64	27872.1	45949.1	11247.7	27184.8	41763.5	-9064.58	27138	60807.1	-13474.3
1.188	28744.4	65262.9	5397.55	27843.8	45945.1	11255.7	27154.9	41757.6	-9066.73	27109	60808.9	-13477.1
1.19	28716.7	65266.8	5402.51	27815.5	45941.1	11263.6	27125.1	41752.1	-9069.06	27080.1	60810.6	-13479.9
1.192	28689.1	65270.7	5407.42	27787	45937.2	11271.4	27095	41746.7	-9071.32	27051.1	60812.4	-13482.6
1.194	28661.4	65274.4	5412.34	27758.8	45933.4	11279	27065.1	41741.1	-9073.41	27022.1	60814	-13485.3
1.196	28633.7	65278.2	5417.23	27730.8	45929.8	11286.3	27035.1	41735.6	-9075.34	26993.1	60815.7	-13487.9
1.198	28606.1	65281.5	5422.68	27703.3	45926.3	11293.6	27005.2	41730.2	-9077.35	26964.3	60817.2	-13490.5
1.2	28578.2	65284.8	5428.1	27676	45922.9	11300.6	26975.5	41725	-9079.51	26935.5	60818.7	-13493
1.202	28550.3	65287.9	5433.53	27648.8	45919.5	11307.6	26945.8	41719.8	-9081.65	26906.7	60820.1	-13495.4
1.204	28522.1	65290.9	5439	27621.5	45916.1	11314.6	26916.1	41714.7	-9083.75	26877.9	60821.5	-13497.7
1.206	28493.7	65293.7	5444.48	27594.4	45912.8	11321.5	26886.5	41709.5	-9085.66	26849.1	60823	-13500
1.208	28466.3	65297.2	5449.38	27567.2	45909.4	11328.3	26856.6	41704.2	-9087.35	26820.3	60824.4	-13502.3
1.21	28439.3	65301.1	5453.65	27540.1	45906.1	11335	26826.7	41699.1	-9089.1	26791.6	60825.7	-13504.6
1.212	28412.1	65304.9	5457.91	27512.7	45902.8	11341.6	26797.3	41694.3	-9091.02	26763	60827	-13506.8
1.214	28384.7	65308.5	5462.38	27485.5	45899.5	11348.2	26767.8	41689.6	-9092.87	26734.4	60828.1	-13508.9
1.216	28357.3	65312.2	5466.8	27458.2	45896.3	11354.7	26738.4	41685.1	-9094.89	26705.8	60829.3	-13511.1
1.218	28329.9	65315.7	5471.25	27431.1	45893	11361.2	26708.7	41680.5	-9096.83	26677.2	60830.4	-13513.1
1.22	28302.6	65319.3	5475.72	27404.1	45889.7	11367.7	26679.5	41676.2	-9099.04	26648.7	60831.5	-13515.1
1.222	28275.3	65322.7	5480.15	27377	45886.4	11374.1	26650.1	41672	-9101.07	26620.2	60832.4	-13517
1.224	28247.9	65326.1	5484.55	27349.8	45883.2	11380.4	26621.1	41668	-9103.3	26591.8	60833.5	-13518.9
1.226	28220.6	65329.4	5488.94	27322.5	45880.2	11386.6	26592	41663.8	-9105.29	26563.5	60834.4	-13520.6
1.228	28193.2	65332.6	5493.37	27295.6	45877	11392.6	26563	41659.8	-9107.33	26535.2	60835.3	-13522.4
1.23	28166	65335.8	5497.78	27268.6	45874.1	11398.6	26533.9	41655.6	-9109.2	26506.9	60836.2	-13524.1
1.232	28138.6	65338.9	5502.19	27242.1	45871	11404.4	26504.8	41651.5	-9111.12	26478.7	60837	-13525.7
1.234	28111.3	65342	5506.55	27215.3	45868.1	11410.2	26475.6	41647.3	-9112.85	26450.5	60837.8	-13527.3
1.236	28084	65345	5510.87	27188.8	45864.9	11416	26446.1	41643.1	-9114.37	26422.4	60838.6	-13528.9
1.238	28056.9	65348	5515.14	27162.5	45861.9	11421.6	26416.9	41639	-9115.92	26394.2	60839.4	-13530.5
1.24	28029.8	65351	5519.4	27136.3	45859.1	11426.9	26387.4	41634.9	-9117.49	26366.1	60840.1	-13532.1
1.242	28002.6	65354	5523.65	27110.1	45856.5	11432.1	26358.2	41630.9	-9119.1	26338	60840.8	-13533.5
1.244	27975.4	65356.8	5527.89	27083.6	45853.7	11437.9	26328.6	41626.8	-9120.43	26310	60841.4	-13535
1.246	27948.2	65359.5	5532.14	27057	45850.9	11443.6	26299.2	41622.7	-9121.73	26282	60842.1	-13536.4
1.248	27920.9	65361.8	5536.5	27030.4	45848.3	11449.3	26269.6	41618.6	-9122.93	26254.1	60842.7	-13537.8
1.25	27893.7	65364.7	5540.72	27003.7	45845.7	11455	26240.1	41614.7	-9124.28	26226.2	60843.3	-13539.1
1.252	27866.6	65367.3	5544.87	26977.1	45843.2	11460.4	26210.3	41610.7	-9125.47	26198.3	60843.8	-13540.4
1.254	27839.5	65370.1	5548.95	26950.5	45840.8	11465.6	26180.8	41606.8	-9126.56	26170.5	60844.3	-13541.6
1.256	27812.2	65372.8	5553.05	26923.9	45838.4	11470.9	26151.4	41602.6	-9127.52	26142.7	60844.8	-13542.9
1.258	27784.9	65375.3	5557.23	26897.3	45836	11476.1	26122.2	41598.7	-9128.6	26114.9	60845.2	-13544.2
1.26	27757.6	65377.7	5561.5	26871	45833.6	11481.5	26093.2	41594.8	-9129.85	26087.2	60845.6	-13545.4
1.262	27730.3	65380	5565.77	26844.7	45831.2	11486.6	26064.2	41591.2	-9131.17	26059.5	60846	-13546.6
1.264	27703	65382.3	5569.97	26818.9	45829.1	11491.3	26035.4	41587.6	-9132.43	26031.8	60846.3	-13547.7
1.266	27675.7	65384.6	5574.17	26793.3	45827.1	11496	26006.6	41584.1	-9133.66	26004.2	60846.7	-13548.9
1.268	27648.5	65386.8	5578.39	26767.7	45825.1	11500.6	25978	41580.8	-9134.98	25976.6	60847.1	-13550
1.27	27621.3	65389.2	5582.29	26741.9	45823.1	11505.4	25949	41577.5	-9136.17	25948.9	60847.4	-13551.1
1.272	27594.3	65391.6	5586.19	26716.1	45821.3	11510.1	25920	41574.2	-9137.45	25921.4	60847.6	-13552.1
1.274	27567.6	65394	5589.89	26690.3	45819.5	11514.4	25890.9	41571.2	-9138.6	25893.9	60847.8	-13553.1
1.276	27540.3	65396.1	5593.93	26664.4	45817.9	11518.8	25861.6	41567.6	-9139.27	25866.5	60847.9	-13554
1.278	27512.8	65398.1	5597.97	26638.6	45816.4	11522.9	25832.4	41564.3	-9140.13	25839.1	60848.1	-13554.8
1.28	27485.7	65400.1	5602.01	26612.9	45815.1	11526.9	25804	41562	-9141.68	25811.7	60848.3	-13555.7
1.282	27459	65402.4	5605.65	26587.1	45813.9	11530.7	25774.7	41558.9	-9142.53	25784.3	60848.4	-13556.5
1.284	27432.2	65404.5	5609.23	26562	45812.8	11534.3	25745.5	41556	-9143.45	25757	60848.5	-13557.2
1.286	27405.5	65406.6	5612.85	26536.2	45811.3	11538	25717.1	41554.2	-9144.99	25729.8	60848.4	-13558
1.288	27378.7	65408.5	5616.6	26510.1	45809.9	11541.8	25687.7	41551	-9145.59	25702.5	60848.7	-13558.8
1.29	27352	65410.5	5620.33	26484.1	45808.4	11545.6	25658.8	41548.1	-9146.49	25675.2	60848.7	-13559.5
1.292	27325.2	65412	5624.66	26457.9	45807.1	11549.3	25630.1	41545.7	-9147.7	25647.9	60848.7	-13560.1
1.294	27298.4	65413.6	5628.7	26431.9	45805.7	11553.1	25601.6	41543.8	-9149.03	25620.5	60848.8	-13560.8
1.296	27271.5	65415.2	5632.77	26405.9	45804.3	11557	25572.8	41541	-9149.82	25593.4	60849	-13561.5
1.298	27244.6	65416.7	5636.84	26379.8	45803	11560.8	25544.8	41539.4	-9151.28	25566.2	60849.1	-13562.1
1.3	27217.8	65418.2	5640.86	26353.8	45801.6	11564.7	25517.2	41538.1	-9153.06	25539	60849.1	-13562.7
1.302	27190.9	65419.8	5644.8	26328.7	45800.8	11567.3	25489.7	41537.1	-9155.03	25511.9	60849	-13563.1
1.304	27164.1	65421.3	5648.67	26303.6	45799.8	11569.4	25462.4	41536.2	-9156.94	25485	60848.7	-13563.5
1.306	27137.2	65422.6	5652.58	26278.9	45798.9	11571.1	25435.3	41535.6	-9158.97	25457.9	60848.7	-13564
1.308	27110.3	65424.1	5656.55	26253.9	45798.1	11573.1	25408.6	41535.2	-9161.19	25430.9	60848.5	-13564.4
1.31	27083.6	65425.4	5660.41	26228.9	45797.1	11575.4	25382.1	41535.1	-9163.59	25403.8	60848.3	-13564.8
1.312	27057	65426.9	5664.11	26203.8	45796	11577.7	25355.9	41534.9	-9166.13	25376.7	60848.1	-13565
1.314	27030.5	65428.5	5667.68	26178.9	45795.2	11579.7	25329.7	41534.5	-9168.4	25349.6	60847.8	-13565.2
1.316	27003.9	65430.1	5671.29	26153.9	45794.3	11581.9	25304.5	41535.5	-9171.54	25322.6	60847.6	-13565.5
1.318	26977.2	65431.3	5675.03	26128.6	45793.4	11584.3	25276.7	41534.5	-9172.85	25295.6	60847.2	-13565.7
1.32	26950.4	65432.5	5678.84	26103.1	45792.5	11586.8	25249.1	41533.8	-9174.43	25268.6	60846.8	-13565.8
1.322	26923.6	65433.6	5682.65	26077.6	45791.8	11589.2	25221.5	41533	-9176	25241.6	60846.4	-13565.8
1.324	26896.7	65434.6	5686.47	26052.4	45791.3	11591.2	25194.3	41532.5	-9177.71	25214.6	60846	-13565.8
1.326	26869.9	65435.5	5690.2	26027.3	45790.9	11593.1	25166.8	41531.8	-9179.14	25187.6	60845.5	-13565.9
1.328	26843.1	65436.5	5693.93	26002.3	45790.5	11595	25139.8	41531.2	-9180.68	25160.7	60845.1	-13565.9
1.33	26816.4	65437.5	5697.64	25977.1	45790.1	11596.9	25112.4	41530.4	-9182.13	25133.7	60844.5	-13565.8
1.332	26789.7	65438.5	5701.25	25952	45789.8	11598.8	25084.9	41529.6	-9183.47	25106.8	60843.9	-13565.6
1.334	26762.9	65439.5	5704.81	25927.3	45789.7	11600.6	25057.3	41528.9	-9184.75	25079.8	60843.3	-13565.5
1.336	26736.2	65440.4	5708.34	25902.5	45789.5	11602.4	25030	41528.2	-9186.03	25052.9	60842.7	-13565.3
1.338	26709.6	65441.3	5711.87	25877.3	45789	11604.4	25002.7	41527.7	-9187.3	25026	60842	-13565
1.34	26682.9	65442.3	5715.37	25852.1	45788.5	11606.5	24975.4	41527.3	-9188.65	24999.2	60841.3	-13564.7
1.342	26656.3	65443.1	5718.84	25827.1	45787.9	11608.5	24948	41527.1	-9190.09	24972.2	60840.6	-13564.3
1.344	26629.7	65443.9	5722.27	25802.8	45787.9	11610	24920.5	41527.1	-9191.47	24945.3	60839.8	-13563.9
1.346	26603	65444.6	5725.7	25778.6	45788.1	11611	24893.3	41527.1	-9192.84	24918.4	60839.1	-13563.5
1.348	26576.4	65445.3	5729.16	25754.2	45788.3	11612.3	24865.9	41526.5	-9193.81	24891.6	60838.2	-13563.1
1.35	26549.8	65446	5732.57	25729.7	45788.5	11613.6	24838.6	41525.8	-9194.77	24864.8	60837.4	-13562.6
1.352	26523.2	65446.4	5736	25705.1	45788.7	11614.9	24811.3	41525.2	-9195.8	24837.9	60836.6	-13562.1
1.354	26496.6	65447	5739.37	25681.1	45789.1	11615.7	24783.9	41524.4	-9196.58	24811.1	60835.7	-13561.5
1.356	26469.9	65447.5	5742.73	25656.5	45789.5	11616.6	24756.4	41523.5	-9197.17	24784.5	60834.8	-13560.9
1.358	26443.3	65448	5746.09	25632.2	45789.9	11617.5	24729	41522.6	-9197.78	24757.8	60833.9	-13560.4
1.36	26416.7	65448.5	5749.43	25607.7	45790.2	11618.4	24701.6	41521.7	-9198.37	24731.1	60833	-13559.7
1.362	26390.1	65448.9	5752.77	25583.3	45790.4	11619.2	24674.4	41521	-9199.11	24704.5	60832	-13559
1.364	26363.4	65449.3	5756.09	25558.4	45790.9	11620.2	24647.2	41520.3	-9199.83	24677.9	60830.9	-13558.2
1.366	26336.8	65449.7	5759.35	25533.7	45791.3	11621.1	24620	41519.5	-9200.37	24651.3	60829.8	-13557.4
1.368	26310.3	65450.1	5762.61	25508.9	45791.7	11622	24592.7	41518.7	-9200.78	24624.7	60828.7	-13556.6
1.37	26283.8	65450.4	5765.87	25483.8	45791.9	11623	24565.6	41518.1	-9201.35	24598.1	60827.6	-13555.8
1.372	26257.3	65450.8	5769.1	25458.9	45792.1	11624	24538.6	41517.7	-9202.07	24571.5	60826.4	-13554.9
1.374	26230.8	65451	5772.3	25433.9	45792.4	11624.9	24511.7	41517.6	-9202.85	24545.1	60825.1	-13553.9
1.376	26204.3	65451.1	5775.49	25408.8	45792.5	11625.9	24485	41517.7	-9203.62	24518.7	60823.9	-13552.9
1.378	26177.8	65451.2	5778.7	25383.8	45793	11626.8	24458.2	41517.8	-9204.33	24492.3	60822.6	-13551.9
1.38	26151.3	65451.4	5781.89	25359	45793.2	11627.7	24431.7	41518.1	-9205.18	24465.8	60821.3	-13550.8
1.382	26124.9	65451.5	5785.06	25334.1	45793.5	11628.8	24404.8	41518.3	-9205.95	24439.4	60819.9	-13549.6
1.384	26098.4	65451.5	5788.17	25308.9	45793.5	11629.8	24378.2	41518.6	-9206.7	24413	60818.5	-13548.4
1.386	26072	65451.6	5791.23	25284	45793.7	11630.8	24351.3	41518.9	-9207.31	24386.7	60817	-13547.2
1.388	26045.6	65451.6	5794.27	25259.4	45793.8	11631.7	24324.6	41519.1	-9207.76	24360.4	60815.5	-13545.9
1.39	26019.4	65451.6	5797.29	25234.3	45794.1	11632.6	24297.6	41519.3	-9208.23	24334.2	60813.9	-13544.6
1.392	25993.1	65451.6	5800.26	25209.6	45794.5	11633.4	24270.8	41519.7	-9208.77	24307.9	60812.3	-13543.2
1.394	25966.8	65451.4	5803.19	25185	45795	11634.2	24243.9	41520	-9209.22	24281.6	60810.7	-13541.8
1.396	25940.6	65451.3	5806.06	25160.1	45795.7	11635	24217.2	41520.4	-9209.56	24255.4	60809.1	-13540.4
1.398	25914.3	65451	5808.97	25135.4	45796.8	11635.8	24190.6	41520.9	-9209.95	24229.2	60807.5	-13538.9
1.4	25888.1	65450.8	5811.86	25111.1	45798.1	11636.3	24164.3	41521.5	-9210.47	24203.1	60806	-13537.5
1.402	25861.9	65450.5	5814.72	25086.3	45798.9	11636.9	24137.9	41522	-9210.94	24176.9	60804.3	-13535.9
1.404	25835.8	65450.3	5817.52	25062	45800.2	11637.3	24111.2	41522.6	-9211.28	24150.9	60802.7	-13534.4
1.406	25809.6	65449.9	5820.32	25037.9	45801.4	11637.6	24084.9	41523.3	-9211.6	24124.9	60801	-13532.8
1.408	25783.5	65449.5	5823.15	25013.9	45802.8	11637.8	24058.4	41524	-9211.78	24098.9	60799.3	-13531.2
1.41	25757.5	65449	5826	24990	45804	11638	24031.8	41524.6	-9211.92	24073	60797.5	-13529.6
1.412	25731.4	65448.4	5828.86	24966.2	45805.4	11638.1	24005	41525.1	-9211.97	24047.1	60795.7	-13527.8
1.414	25705.2	65447.8	5831.71	24942.7	45806.7	11638.2	23979	41526.5	-9212.59	24021.2	60793.9	-13526.1
1.416	25679.1	65447	5834.56	24919.3	45808.2	11638.3	23952.5	41527.4	-9212.68	23995.4	60792	-13524.3
1.418	25653	65446.3	5837.39	24896.2	45809.7	11638.1	23926.2	41528.3	-9212.76	23969.6	60790.1	-13522.5
1.42	25626.9	65445.5	5840.2	24871.9	45811.1	11638	23899.8	41529.2	-9212.78	23943.8	60788	-13520.5
1.422	25600.8	65444.6	5843.01	24847.8	45812.5	11637.8	23873.4	41530	-9212.82	23918.2	60786	-13518.5
1.424	25574.6	65443.7	5845.81	24823.6	45813.9	11637.7	23846.8	41530.8	-9212.62	23892.5	60783.8	-13516.5
1.426	25548.7	65442.8	5848.48	24799.4	45815.3	11637.6	23820.8	41531.6	-9212.52	23867	60781.6	-13514.4
1.428	25522.7	65441.9	5851.19	24775.2	45816.9	11637.4	23794.8	41532.5	-9212.34	23841.5	60779.5	-13512.3
1.43	25496.9	65440.9	5853.86	24751.1	45818.6	11637.2	23768.6	41533.3	-9212.1	23815.8	60777.5	-13510.1
1.432	25471	65440	5856.51	24727	45820.4	11636.9	23742.3	41534	-9211.82	23790.3	60775.3	-13507.9
1.434	25445.2	65438.9	5859.14	24703.1	45822.2	11636.5	23716	41534.6	-9211.38	23764.8	60773	-13505.7
1.436	25419.4	65437.8	5861.76	24679.2	45824.1	11636.1	23689.6	41535.4	-9210.86	23739.3	60770.9	-13503.4
1.438	25393.7	65436.6	5864.41	24655.6	45826	11635.6	23664.2	41537.1	-9211.01	23714	60768.6	-13501.1
1.44	25368	65435.3	5867.04	24631.9	45827.9	11635.1	23638.8	41539	-9211.28	23688.8	60766.1	-13498.7
1.442	25342.3	65434	5869.69	24608.4	45829.8	11634.4	23613.3	41540.7	-9211.46	23663.5	60763.8	-13496.3
1.444	25316.5	65432.8	5871.79	24584.7	45831.8	11633.7	23587.8	41542.5	-9211.56	23638.2	60761.4	-13493.7
1.446	25291	65431.8	5873.81	24560.9	45833.7	11633.1	23562.4	41544.3	-9211.57	23613	60758.9	-13491.1
1.448	25265.6	65430.7	5875.73	24537.5	45835.5	11632.3	23537	41546.3	-9211.6	23587.9	60756.4	-13488.5
1.45	25240.6	65430	5877.44	24514	45837.5	11631.4	23511.9	41548.5	-9211.78	23562.7	60753.9	-13485.8
1.452	25216	65429.3	5878.96	24490.6	45839.5	11630.6	23486.8	41550.9	-9212.1	23537.7	60751.2	-13483.1
1.454	25190.4	65428	5880.95	24467.6	45841.4	11629.7	23461.5	41553.1	-9212.23	23512.6	60748.5	-13480.2
1.456	25164.5	65426.2	5883.57	24444.7	45843.3	11628.9	23436.1	41555.1	-9212.08	23487.7	60745.7	-13477.3
1.458	25138.8	65424.4	5886.19	24421.8	45845.3	11628.1	23410.4	41556.8	-9211.59	23462.8	60742.9	-13474.4
1.46	25113.2	65422.6	5888.61	24398.9	45847.3	11627.3	23384.8	41558.5	-9211.09	23437.9	60740	-13471.3
1.462	25087.7	65420.7	5891.03	24376.2	45849.3	11626.4	23358.7	41560	-9210.42	23413	60737.1	-13468.3
1.464	25062.2	65418.7	5893.42	24353.5	45851.4	11625.5	23333.7	41562.3	-9210.4	23388.2	60734.2	-13465.1
1.466	25036.7	65416.7	5895.77	24330.8	45853.7	11624.5	23308.4	41564.4	-9210.05	23363.4	60731.3	-13461.9
1.468	25011.2	65414.7	5898.12	24308.3	45855.9	11623.4	23283.2	41566.4	-9209.62	23338.7	60728.4	-13458.8
1.47	24985.8	65412.7	5900.43	24285.9	45858.2	11622.2	23255.2	41565.8	-9207.02	23314	60725.4	-13455.5
1.472	24960.3	65410.7	5902.73	24263.5	45860.4	11621	23229.9	41568.2	-9206.73	23289.4	60722.4	-13452.2
1.474	24934.9	65408.8	5904.97	24241	45862.8	11619.9	23203.2	41569.1	-9205.2	23264.9	60719.4	-13448.9
1.476	24909.5	65406.7	5907.17	24218.6	45865.2	11618.7	23178.3	41572	-9205.1	23240.4	60716.3	-13445.6
1.478	24884.2	65404.6	5909.37	24196	45867.8	11617.5	23153.5	41574.8	-9204.93	23215.8	60713.2	-13442.2
1.48	24858.9	65402.5	5911.58	24173.6	45870.4	11616.2	23128.5	41577.5	-9204.58	23191.3	60710.2	-13438.7
1.482	24833.7	65400.3	5913.74	24151.1	45873.4	11614.9	23103.4	41580	-9204.19	23166.8	60707	-13435.2
1.484	24808.5	65397.9	5915.88	24128.2	45876.3	11613.7	23078.6	41582.9	-9203.96	23142.4	60703.7	-13431.6
1.486	24783.3	65395.6	5917.98	24105.3	45879	11612.8	23053.8	41585.9	-9203.67	23118.1	60700.5	-13428
1.488	24758.1	65393.1	5920.12	24082.2	45881.7	11611.8	23029.2	41589.1	-9203.47	23093.9	60697.2	-13424.4
1.49	24733	65390.8	5922.21	24059.7	45884.7	11610.3	23004.6	41592.5	-9203.38	23069.6	60693.9	-13420.7
1.492	24707.8	65388.5	5924.24	24037.1	45887.6	11608.6	22980.1	41596.1	-9203.43	23045.4	60690.5	-13416.9
1.494	24682.7	65386	5926.22	24014.7	45890.5	11606.8	22956	41599.8	-9203.51	23021.2	60687.1	-13413.2
1.496	24657.5	65383.6	5928.16	23992.2	45893.4	11605	22931.9	41603.5	-9203.51	22997	60683.7	-13409.4
1.498	24632.4	65381	5930.12	23969.9	45896.2	11603.2	22908.1	41607.2	-9203.51	22972.7	60680.5	-13405.7
1.5	24607.3	65378.5	5932.06	23947.5	45899	11601.5	22884.3	41611.2	-9203.62	22948.2	60676.9	-13401.8
1.502	24582.4	65375.9	5933.87	23925.3	45901.7	11599.5	22860.4	41615.3	-9203.77	22923.8	60673.3	-13397.8
1.504	24557.5	65373.4	5935.58	23902.9	45904.5	11597.5	22836.5	41619.5	-9203.97	22899.5	60669.7	-13393.7
1.506	24532.9	65370.9	5937.22	23880.4	45907	11595.8	22812.3	41623.5	-9203.87	22875.3	60666.1	-13389.7
1.508	24508.2	65368.3	5938.86	23857.9	45909.6	11594.1	22788.2	41627.7	-9203.77	22851.1	60662.4	-13385.6
1.51	24483.5	65365.8	5940.53	23835.1	45912.2	11592.4	22763.8	41631.6	-9203.51	22827	60658.7	-13381.5
1.512	24458.7	65363.1	5942.23	23812.1	45915	11590.4	22739.5	41635.7	-9203.32	22802.9	60655	-13377.3
1.514	24434	65360.4	5943.9	23789.2	45917.8	11588.4	22714.8	41639.5	-9202.86	22779	60651.3	-13373.1
1.516	24409.2	65357.4	5945.85	23766.4	45920.8	11586	22690.2	41643.4	-9202.31	22755	60647.6	-13368.9
1.518	24384.3	65354.1	5947.91	23743.8	45923.8	11583.5	22665.7	41647.1	-9201.59	22731	60644	-13364.6
1.52	24359.1	65350.8	5950.08	23721.3	45926.8	11581	22641.3	41651	-9200.92	22707.1	60640.4	-13360.4
1.522	24334.6	65347.8	5951.89	23699.1	45930	11578.1	22617	41654.8	-9200.37	22683.3	60636.6	-13356.1
1.524	24310.4	65344.9	5953.58	23676.7	45933.1	11575.5	22592.7	41658.8	-9199.79	22659.5	60632.8	-13351.7
1.526	24286.2	65342	5955.11	23654.6	45936.2	11572.9	22568.5	41662.7	-9199.15	22635.9	60629	-13347.4
1.528	24261.5	65338.6	5957.09	23632.5	45939.4	11570.2	22544.5	41666.7	-9198.49	22612.3	60625.2	-13343
1.53	24236.8	65335.4	5959.02	23610.6	45942.6	11567.4	22520.6	41670.6	-9197.84	22588.7	60621.4	-13338.6
1.532	24212.3	65332.2	5960.87	23588.4	45945.8	11564.6	22496.8	41674.6	-9197.26	22565.2	60617.5	-13334.1
1.534	24187.8	65329	5962.68	23566.5	45949	11561.6	22472.9	41678.4	-9196.53	22541.7	60613.5	-13329.6
1.536	24163.1	65325.6	5964.62	23544.6	45952.4	11558.4	22448.5	41682.2	-9195.48	22518.5	60609.9	-13325.2
1.538	24138.5	65322.4	5965.97	23522.9	45955.8	11554.9	22424.4	41685.7	-9194.32	22495.4	60606.3	-13320.9
1.54	24114	65319	5967.58	23501.1	45959.4	11551.4	22399.9	41689.2	-9192.96	22472.4	60602.5	-13316.4
1.542	24089.4	65315.6	5969.15	23479.2	45963.2	11547.4	22375.4	41692.7	-9191.69	22449.1	60598.4	-13311.7
1.544	24064.8	65312.4	5970.64	23457.6	45967.1	11542.9	22350.9	41696.4	-9190.43	22426	60594.3	-13307
1.546	24040.3	65308.9	5972.14	23436.3	45971.3	11538.1	22326.4	41700.4	-9189.21	22402.8	60590.2	-13302.2
1.548	24015.8	65305.5	5973.58	23414.2	45975.2	11534.2	22302	41704.4	-9187.96	22379.5	60586.3	-13297.9
1.55	23991.6	65302.6	5974.88	23392	45979	11530.6	22277.8	41708.4	-9186.75	22356	60582.2	-13292.6
1.552	23967.2	65299.4	5976.23	23369.6	45982.7	11527.4	22253.6	41712.5	-9185.62	22332.3	60577.6	-13287.2
1.554	23942.9	65296.1	5977.49	23347.4	45986.6	11523.8	22229.6	41716.5	-9184.44	22308.7	60573.2	-13281.9
1.556	23918.5	65292.9	5978.76	23325.3	45990.7	11519.9	22205.7	41720.6	-9183.23	22285	60568.8	-13276.5
1.558	23894.1	65289.2	5980.15	23303.3	45994.9	11515.8	22181.9	41724.4	-9181.81	22261.3	60564.5	-13271.7
1.56	23869.6	65285.5	5981.6	23281.1	45999.2	11511.7	22158.1	41728.4	-9180.46	22237.6	60560.2	-13266.8
1.562	23845.2	65281.8	5983	23259	46003.5	11507.5	22134.3	41732.2	-9179.09	22213.9	60555.8	-13261.8
1.564	23820.6	65278.1	5984.38	23237.2	46007.8	11503.1	22110.7	41736	-9177.73	22190	60551.3	-13256.7
1.566	23796.2	65274.4	5985.7	23215.6	46012.3	11498.5	22086.9	41739.8	-9176.17	22165.2	60546.8	-13251.9
1.568	23771.5	65270.5	5987.02	23194	46016.9	11493.6	22062.9	41743.7	-9174.54	22140.3	60542.2	-13247.1
1.57	23746.6	65266.7	5988.3	23171.8	46021.4	11488.9	22038.5	41747.6	-9172.72	22115.4	60537.6	-13242.1
1.572	23721.5	65262.7	5989.56	23149.6	46025.9	11484	22014	41751.5	-9170.91	22090.5	60532.8	-13237
1.574	23696.2	65258.6	5990.8	23127.3	46030.6	11479.1	21989.1	41755.5	-9168.99	22065.6	60528	-13231.8
1.576	23670.7	65254.4	5992.06	23105.1	46035.4	11473.8	21964.1	41759.5	-9166.99	22040.7	60523.3	-13226.6
1.578	23645	65250	5993.32	23082.7	46040.4	11468.4	21938.8	41763.6	-9164.86	22015.9	60518.4	-13221.3
1.58	23619.2	65245.6	5994.59	23060.1	46045.2	11463	21913.4	41767.8	-9162.7	21991.1	60513.6	-13215.9
1.582	23593.4	65241	5995.86	23037.4	46050.2	11457.4	21887.8	41772	-9160.49	21966.4	60508.7	-13210.5
1.584	23567.3	65236.3	5997.14	23014.8	46055.3	11451.5	21862.2	41776.2	-9158.23	21941.8	60503.8	-13205
1.586	23541.2	65231.5	5998.42	22992.2	46060.5	11445.4	21836.6	41780.4	-9155.92	21917.3	60498.9	-13199.5
1.588	23515.1	65226.7	5999.7	22969.6	46065.9	11439.1	21811	41784.6	-9153.52	21892.9	60493.9	-13194
1.59	23488.9	65221.8	6000.96	22946	46071	11433.2	21785.6	41788.8	-9151.1	21868.6	60489	-13188.5
1.592	23462.8	65216.8	6002.2	22922.6	46076.1	11427.5	21759.8	41793.1	-9148.68	21844.5	60484	-13182.8
1.594	23436.6	65211.8	6003.44	22899.3	46081.4	11421.6	21734.2	41797.4	-9146.25	21820.6	60479.1	-13177.2
1.596	23410.4	65206.7	6004.69	22876.1	46086.7	11415.4	21708.3	41801.8	-9143.74	21796.8	60474.1	-13171.5
1.598	23384.3	65201.6	6005.92	22853.1	46092	11409.2	21682.6	41806.2	-9141.16	21773.3	60469.1	-13165.9
1.6	23358.2	65196.5	6007.12	22829.6	46097.1	11403.3	21656.9	41810.9	-9138.68	21750	60464.1	-13160.2
1.602	23332.3	65191.3	6008.29	22806.3	46102.2	11397.4	21631.3	41815.7	-9136.26	21726.7	60459.1	-13154.4
1.604	23306.4	65186.1	6009.46	22782.9	46107.2	11391.5	21605.8	41820.5	-9133.84	21703.7	60454.1	-13148.7
1.606	23280.7	65180.8	6010.63	22759.8	46112.1	11385.5	21580.3	41825.4	-9131.38	21681	60449.2	-13142.9
1.608	23255.1	65175.5	6011.75	22736.7	46117.1	11379.6	21555	41830.2	-9128.83	21658.4	60444.2	-13137.2
1.61	23229.7	65170.3	6012.82	22713.9	46122	11373.6	21529.7	41834.9	-9126.19	21636.1	60439.4	-13131.5
1.612	23204.4	65165	6013.91	22691.3	46126.8	11367.6	21504.7	41839.9	-9123.72	21614.1	60434.5	-13125.8
1.614	23179.3	65159.7	6014.98	22668.9	46131.6	11361.7	21479.9	41844.9	-9121.34	21592.5	60429.5	-13120
1.616	23154.4	65154.4	6016.03	22646.7	46136.4	11355.7	21455.2	41850	-9118.89	21571.1	60424.6	-13114.3
1.618	23129.6	65149.1	6017.05	22624.6	46141.4	11349.7	21430.8	41855	-9116.4	21550.1	60419.8	-13108.6
1.62	23105.1	65143.8	6018.03	22602.9	46146.4	11343.7	21406.4	41860	-9113.9	21529.2	60415.1	-13103
1.622	23080.8	65138.7	6018.96	22581.5	46151.5	11337.6	21382.3	41864.8	-9111.39	21508.7	60410.4	-13097.4
1.624	23056.7	65133.5	6019.87	22560.4	46156.5	11331.6	21358.3	41869.7	-9108.84	21488.5	60405.7	-13091.9
1.626	23033	65128.2	6020.77	22539.5	46161.8	11325.6	21334.5	41874.4	-9106.25	21468.6	60401.2	-13086.5
1.628	23009.5	65122.9	6021.66	22519.2	46167.1	11319.2	21311	41879.1	-9103.62	21449	60396.7	-13081.1
1.63	22986.2	65117.7	6022.53	22499.1	46172.5	11313	21287.8	41883.9	-9101.04	21429.9	60392.2	-13075.7
1.632	22963.3	65112.4	6023.38	22479.4	46177.8	11306.8	21264.8	41888.5	-9098.45	21411.1	60387.8	-13070.4
1.634	22940.7	65107.2	6024.2	22459.8	46183.2	11300.6	21242.2	41893.2	-9096.05	21392.6	60383.4	-13065.1
1.636	22918.3	65102.1	6024.99	22440.6	46188.5	11294.3	21219.8	41897.9	-9093.56	21374.5	60379.2	-13059.9
1.638	22896.3	65096.9	6025.78	22421.5	46193.8	11288.2	21197.8	41902.6	-9091.08	21356.8	60375	-13054.8
1.64	22874.6	65091.9	6026.54	22402.8	46199.1	11282	21176.1	41907.1	-9088.57	21339.5	60370.9	-13049.7
1.642	22853.2	65086.9	6027.31	22384.2	46204.3	11275.9	21154.8	41911.6	-9086.14	21322.5	60366.8	-13044.6
1.644	22832.2	65082	6028.05	22366.1	46209.3	11269.8	21133.7	41916	-9083.71	21306	60362.8	-13039.6
1.646	22811.6	65077	6028.8	22348	46214.2	11263.8	21113	41920.3	-9081.26	21289.8	60358.8	-13034.7
1.648	22791.2	65072.1	6029.56	22330.3	46219	11257.9	21092.6	41924.5	-9078.76	21274	60354.8	-13029.8
1.65	22771.2	65067.1	6030.33	22312.8	46223.7	11252.1	21072.6	41928.6	-9076.28	21258.7	60350.9	-13024.9
1.652	22751.6	65062.3	6031.09	22295.5	46228.3	11246.4	21052.8	41932.5	-9073.81	21243.7	60347	-13020.2
1.654	22732.3	65057.5	6031.84	22278.6	46232.7	11240.8	21033.4	41936.4	-9071.35	21229.1	60343.3	-13015.5
1.656	22713.3	65052.7	6032.59	22262	46237.1	11235.3	21014.6	41940.3	-9069.04	21215	60339.6	-13010.9
1.658	22694.8	65048	6033.34	22245.9	46241.4	11229.8	20996.3	41944.3	-9066.8	21201.2	60336	-13006.4
1.66	22676.6	65043.3	6034.08	22230.1	46245.7	11224.4	20977.7	41947.3	-9063.93	21187.8	60332.5	-13002
1.662	22658.9	65038.8	6034.79	22214.9	46249.9	11219	20959.8	41950.7	-9061.48	21174.9	60329.1	-12997.7
1.664	22641.6	65034.3	6035.5	22199.9	46254	11213.9	20942.4	41954	-9059.06	21162.4	60325.8	-12993.4
1.666	22624.7	65030	6036.18	22185.5	46258	11209	20925.3	41957.2	-9056.69	21150.3	60322.5	-12989.3
1.668	22608.3	65025.7	6036.83	22171.4	46262	11204.1	20908.8	41960.5	-9054.42	21138.6	60319.4	-12985.2
1.67	22592.4	65021.4	6037.46	22157.9	46265.8	11199.2	20892.8	41963.8	-9052.31	21127.3	60316.4	-12981.3
1.672	22576.8	65017.2	6038.15	22144.8	46269.8	11194.3	20876.8	41967	-9050.11	21116.5	60313.4	-12977.4
1.674	22561.6	65013	6038.81	22132.3	46273.6	11189.4	20861.2	41970.1	-9047.95	21106	60310.5	-12973.6
1.676	22546.9	65008.9	6039.47	22120.1	46277.3	11184.7	20846.3	41973.3	-9045.98	21096	60307.7	-12969.9
1.678	22532.6	65004.9	6040.14	22108.5	46281	11180	20831.9	41976.7	-9044.16	21086.4	60305	-12966.3
1.68	22518.7	65000.9	6040.81	22097.2	46284.6	11175.5	20818.2	41980.2	-9042.57	21077.2	60302.3	-12962.8
1.682	22505.2	64997.1	6041.47	22086.4	46288	11171.1	20805.1	41983.8	-9041.15	21068.4	60299.7	-12959.4
1.684	22492.2	64993.3	6042.09	22075.9	46291.4	11166.8	20791.5	41986.4	-9039.15	21059.9	60297.1	-12956
1.686	22479.6	64989.7	6042.72	22065.9	46294.6	11162.8	20778.4	41988.9	-9037.11	21051.9	60294.8	-12952.8
1.688	22467.4	64986.1	6043.36	22056.3	46297.7	11158.8	20765.8	41991.4	-9035.26	21044.3	60292.5	-12949.7
1.69	22455.7	64982.7	6043.99	22047.2	46300.7	11155	20753.7	41994	-9033.51	21037	60290.2	-12946.6
